# Supplementary material for: Aetiology of diarrhoea in children aged zero to nine years in low- and middle-income countries: A systematic review
Source: J Glob Health. 2024 Nov 1;14:04168. doi: 10.7189/jogh.14.04168 (PMC11529147; doi:10.7189/jogh.14.04168)
Supplement: Online Supplementary Document [file jogh-14-04168-s001.zip]

Archive with 2 entries (2 files):
- jogh-14-04168-s001.pdf
- jogh-14-04168-s002.xlsx
