# Supplementary material for: Aetiology of diarrhoea in children aged zero to nine years in low- and middle-income countries: A systematic review
Source: J Glob Health. 2024 Nov 1;14:04168. doi: 10.7189/jogh.14.04168 (PMC11529147; doi:10.7189/jogh.14.04168)
Supplement: Online Supplementary Document [file jogh-14-04168-s001.zip › jogh-14-04168-s002.xlsx]

## Sheet: Etiology Total
1	Title of Paper	Authors	Link	Year	Location (urban/rural if single)	inpatient/outpatient	facility/community	World Region	Pathogens	0-1	2020-01-02	2020-02-03	2020-03-04	2020-04-05	2020-05-09
	A cross-sectional study on aetiology of diarrhoeal disease, India	S Purwar1, D Bhattacharya2, SC Metgud3, D Kumar4, SD Chitambar5, S Roy4	http://www.ijmm.org/article.asp?issn=0255-0857;year=2016;volume=34;issue=3;spage=375;epage=379;aulast=Purwar	2016	India	inpatient	facility	South Asia	Vibrio cholerae	0					0
	No age group totals								Salmonella	0					0
									E.coli	n=10,71.4%					n=47, 62.7%
									Enterovirus						n=7, 9.3%
									Norovirus						n=4, 5.3%
									Rotavirus	n=2,14.3%					n=13, 14.3%
									Candida	0					n=10, 10.3%
									Parasites	0					n=9, 12%
									Shigella	0					n=3. 4%
2	Title of Paper	Authors	Link	Year	Location (urban/rural if single)	inpatient/outpatient	facility/community	World Region	Pathogens	0-1	2020-01-02	2020-02-03	2020-03-04	2020-04-05	2020-05-09
	A Hospital-based Case-control Study of Diarrhea in Children in Shanghai:	Hailing Chang, MD,* Ling Zhang, MS,† Yanling Ge, MD, PhD,* Jiehao Cai, MD,* Xiangshi Wang, MD,* Zheng Huang, MS,† Jiayin Guo, BS,† Hao Xu, MD,† Zhen Gu, MPH,‡ Hong Chen, MPH,‡ Xuebin Xu, BS,§ and Mei Zeng, MD, PhD	https://journals.lww.com/pidj/Fulltext/2017/11000/A_Hospital_based_Case_control_Study_of_Diarrhea_in.7.aspx	2017	Shanghai	not sure lol	facility	East Asia	Rotavirus	43 (14.6%)	61 (23.6%)	12 (21.1%)	3 (12.5%)	4 (21.1%)	6 (22.2%)
	Include								Norovirus	29 (9.8%)	48 (18.6%)	7 (12.3%)	2 (8.3%)	4 (21.1%)	1 (3.7%)
									E Coli
									EAEC	20 (6.8%)	25 (9.7%)	4 (7%)	0	0	0
									EPEC	16 (5.4%)	32 (12.4%)	3 (5.3%)	2 (8.3%)	1 (5.3%)	3 (11.1%)
									ETEC	3 (1%)	4 (15.5%)	1 (1.8%)	0	0	0
									EHEC	0	2 (0.8%)	0	0	0	0
									Salmonella	26 (8.8%)	24 (9.3%)	8 (14%)	3 (12.5%)	1 (5.3%)	1 (3.7%)
									Campylobacter	7 (2.4%)	16 (6.2%)	3 (5.3%)	3 (12.5%)	2 (10.5%)	4 (14.8%)
3	Title of Paper	Authors	Link	Year	Location (urban/rural if single)	inpatient/outpatient	facility/community	World Region	Pathogens	0-1	2020-01-02	2020-02-03	2020-03-04	2020-04-05	2020-05-09
	A perspective study on the etiology of diarrhea in children less than 12 years of age attending Kanti Children's Hospital	Pokharel M1, Sherchand JB2, Upreti HC3, Katuwal A4, Gauchan P5	https://www.researchgate.net/publication/250191756_A_Perspective_Study_on_the_Etiology_of_Diarrhea_in_Children_Less_than_12_Years_of_age_attending_Kanti_Children%27s_Hospital	2007	urban	inpatient	facility	East Asia
	Exclude-No age/pathogen breakdown
4	Title of Paper	Authors	Link	Year	Location (urban/rural if single)	inpatient/outpatient	facility/community	World Region	Pathogens	0-1	2020-01-02	2020-02-03	2020-03-04	2020-04-05	2020-05-09
	A Retrospective Analysis of Rotavirus and Adenovirus Infections in Pediatric Population Admitted to Emergency Department with Acute Gastroenteritis	Muhammet Çömçe1, Didem Kafadar1, Meltem Erol2, Özgül Yiğit2	http://www.cocukenfeksiyondergisi.org/upload/documents/2017-04/2017-11-4-en135-142.pdf	2011-2012		inpatient	facility	Eastern Meditteranean
	Exclude-wrong breakdown
5	Title of Paper	Authors	Link	Year	Location (urban/rural if single)	inpatient/outpatient	facility/community	World Region	Pathogens	0-1	2020-01-02	2020-02-03	2020-03-04	2020-04-05	2020-05-09
	A study of the bacterial and parasitic causes of acute diarrhoea in northern Jordan	Tarek E. Na'Was, Mahmoud N Abo-Shehada	https://www-jstor-org.ezproxy.bu.edu/stable/23497837?seq=1#metadata_info_tab_contents
	Exclude- data from 1988
6	Title of Paper	Authors	Link	Year	Location (urban/rural if single)	inpatient/outpatient	facility/community	World Region	Pathogens	0-1	2020-01-02	2020-02-03	2020-03-04	2020-04-05	2020-05-09
	Acute gastroenteritis and enteric viruses in hospitalised children in southern Brazil: aetiology, seasonality and clinical outcomes	Sonia Maria Raboni, 1 , 2 , + Guilherme Augusto Costa Damasio, 3 Carla EO Ferreira, 3 Luciane A Pereira, 1Meri B Nogueira, 1 Luine R Vidal, 1 Cristina R Cruz, 4 and Sergio M Almeida 1 , 5	https://www.ncbi.nlm.nih.gov/pmc/articles/PMC4155843/	2010-11-01		inpatient	facility	South America	Rotavirus	3	2
	Include								Norovirus	12	4
									Adenovirus	10	7
7	Title of Paper	Authors	Link	Year	Location (urban/rural if single)	inpatient/outpatient	facility/community	World Region	Pathogens	0-1	2020-01-02	2020-02-03	2020-03-04	2020-04-05	2020-05-09
	Adenovirus, calicivirus and astrovirus detection in fecal samples of hospitalized children with acute gastroenteritis from Campo Grande, MS, Brazil	Marcia Sueli Assis Andreasi/+, Divina das Dores de Paula Cardoso1, Sonia Maria Fernandes, Ines Aparecida Tozetti, Ana Maria Tavares Borges1, Fabíola Souza Fiaccadori1, Rodrigo Alessandro Tôgo Santos1, Menira Souza1	https://www.scielo.br/pdf/mioc/v103n7/20.pdf	2000-04-01		inpatient	facility	South America	Adenovirus	9	6	0	0
									Astrovirus	9	2	0	0
									Total in Age Group	254 astro, 298 adeno	90 astro, 105 adeno
8	Title of Paper	Authors	Link	Year	Location (urban/rural if single)	inpatient/outpatient	facility/community	World Region	Pathogens	0-1	2020-01-02	2020-02-03	2020-03-04	2020-04-05	2020-05-09
	Aetiological, clinical and epidemiological characteristics of a seasonal peak of diarrhoea in Dhaka, Bangladesh		https://www.tandfonline.com/doi/pdf/10.1080/00365549850160701?casa_token=KmM0IPom1YsAAAAA:Nm-Mld2zAQv182YgsDg5Ke5rNAnLEmHSk2Ajv04gbe0Rz3dsKwoLPO6s4P-BHxdsIlWCyhU8Ow
	Exclude- Incorrect breakdown
9	Title of Paper	Authors	Link	Year	Location (urban/rural if single)	inpatient/outpatient	facility/community	World Region	Pathogens	0-1	2020-01-02	2020-02-03	2020-03-04	2020-04-05	2020-05-09
	Aetiology of acute diarrhoea in hospitalized children in Rio de Janeiro City, Brazil	A. H. Regua Mangia, A. N. Duarte, R. Duarte, L. A. Silva, V. L. R. Bravo, and M. C. Leal	https://watermark.silverchair.com/39-6-365.pdf?token=AQECAHi208BE49Ooan9kkhW_Ercy7Dm3ZL_9Cf3qfKAc485ysgAAArgwggK0BgkqhkiG9w0BBwagggKlMIICoQIBADCCApoGCSqGSIb3DQEHATAeBglghkgBZQMEAS4wEQQMkZbpXQRRMERJ664VAgEQgIICa8cOUm2RiTh_Tznsc6ihi6n9-hE2NRWkF25oLc-6cWbTEj5F9bfyszAsg_nidJaXXu0w0gmaF5IlWQVtFvmuw6PKMV9s2lqMAqfieHCibuONs8mI8BfmqTyMQVeFUmBw5unnUlwnspFOHabONcQXuZZhsVV9lzl67Kzxznupeb3ZCddlv-X52zKkDPdTLr…
	Exclude, data from 1980s
10	Title of Paper	Authors	Link	Year	Location (urban/rural if single)	inpatient/outpatient	facility/community	World Region	Pathogens	0-1	2020-01-02	2020-02-03	2020-03-04	2020-04-05	2020-05-09
	Aetiology of acute gastro-enteritis in children at saint camille medical centre, ouagadougou, Burkina Faso	J. Simpore, D. Ouermi, D. Ilboudo, A. Kabre, B. Zeba, V. Pietra, S. Pignatelli, J.B. Nikiema, G.B. Kabre, S. Caligaris, F. Schumacher and F. Castelli	https://scialert.net/fulltext/?doi=pjbs.2009.258.263	2006-2008	urban	inpatient	facility	Sub Saharan Africa
	Exclude-wrong age breakdown
11	Title of Paper	Authors	Link	Year	Location (urban/rural if single)	inpatient/outpatient	facility/community	World Region	Pathogens	0-1	2020-01-02	2020-02-03	2020-03-04	2020-04-05	2020-05-09
	Aetiology of diarrhoea in a birth cohort of children aged 0-2 year(s) in rural Mirzapur, Bangladesh	Khundkar Z. Hasan1, Preeti Pathela2, Korshed Alam1, Goutam Podder1, Shah M. Faruque1, Eliza Roy1, A.K.M. Fazlul Haque1, Rashidul Haque1, M. John Albert3, Abul K. Siddique1, and R. Bradley Sack4	https://www.researchgate.net/publication/6988697_Aetiology_of_diarrhoea_in_a_birth_cohort_of_children_aged_0-2_years_in_rural_Mirzapur_Bangladesh	1993	rural		community	South Asia	Rotavirus	47 | 4	42 | 6
	Include, Controlled								E.coli	327 | 74	305 | 55
									Shigella	44 | 4	88 | 6
									Salmonella	11 | 11	10 | 11
									Campylobacter	69 | 72	40 | 161
									Other (Giardia)	57 | 138	174 | 605
									Total in Age Group	832	916
12	Title of Paper	Authors	Link	Year	Location (urban/rural if single)	inpatient/outpatient	facility/community	World Region	Pathogens	0-1	2020-01-02	2020-02-03	2020-03-04	2020-04-05	2020-05-09
	Aetiology of diarrhoeal disease and evaluation of viral-bacterial coinfection in children under 5 years old in China: a matched case-control study	L. L. Li1, N. Liu1, E. M. Humphries2, J. M. Yu1, S. Li2, B. R. Lindsay2,3, O. C. Stine2 and Z. J. Duan1	https://www.ncbi.nlm.nih.gov/pmc/articles/PMC4865875/pdf/main.pdf	2011-2013		inpatient	facility	East Asica	Rotavirus	93 | 1	71 | 0
	Include								Norovirus	53 | 4	23 | 4
									Adenovirus	29 | 8	17 | 4
									Shigella	3 | 0	0 | 0
									Total in Age Group	125	132
13	Title of Paper	Authors	Link	Year	Location (urban/rural if single)	inpatient/outpatient	facility/community	World Region	Pathogens	0-1	2020-01-02	2020-02-03	2020-03-04	2020-04-05	2020-05-09
	Aetiology, epidemiology and clinical characteristics of acute diarrhoea in children under 5 years of age hospitalised in a rural area in Northern Peru	Angela Cornejo-Tapia1; Fiorella Orellana-Peralta1; Pablo Weilg1; Jorge Bazán2,3; Hernán Cornejo3; Gabriella Ulloa-Urizar1; Miguel Aguilar-Luis1,4; María J. Pons1,4#; Juana del Valle Mendoza1,4#	https://www.researchgate.net/publication/326747865_Aetiology_epidemiology_and_clinical_characteristics_of_acute_diarrhoea_in_children_under_5_years_of_age_hospitalised_in_a_rural_area_in_Northern_Peru	2011-12-01	rural	inpatient	facility	South America	Rotavirus	13
	Include								Norovirus	5
									Adenovirus	6
									E.coli	4
									Shigella	8
									Salmonella	1
									Campylobacter	12
									Total in Age Group	43
14	Title of Paper	Authors	Link	Year	Location (urban/rural if single)	inpatient/outpatient	facility/community	World Region	Pathogens	0-1	2020-01-02	2020-02-03	2020-03-04	2020-04-05	2020-05-09
	Age specific aetiological agents of diarrhoea in hospitalized children aged less than five years in Dar es Salaam, Tanzania	Sabrina J Moyo 1, Njolstad Gro, Mecky I Matee, Jesse Kitundu, Helge Myrmel, Haima Mylvaganam, Samuel Y Maselle, Nina Langeland	https://www.ncbi.nlm.nih.gov/pmc/articles/PMC3050719/pdf/1471-2431-11-19.pdf	2005-06-01	urban	inpatient	facility	Sub Saharan Africa
	Exclude- Wrong age breakdown
15	Title of Paper	Authors	Link	Year	Location (urban/rural if single)	inpatient/outpatient	facility/community	World Region	Pathogens	0-1	2020-01-02	2020-02-03	2020-03-04	2020-04-05	2020-05-09
	Analysis of bacterial pathogens causing acute diarrhea on the basis of sentinel surveillance in Shanghai, China, 2006-2011	Yinghua Zhang1, Yanping Zhao2, Keying Ding1, Xiaoguang Wang1, Xiuhua Chen1, Yun Liu1, and Yue Chen3*	https://www.jstage.jst.go.jp/article/yoken/67/4/67_264/_pdf/-char/en	2006-11-01	urban	outpatient		East Asia	Shigella						50 3.9%
	Include								Salmonella						6 0.5%
									V. parahaemolyticus						8 0.6%
									Total in Age Group						1289
16	Title of Paper	Authors	Link	Year	Location (urban/rural if single)	inpatient/outpatient	facility/community	World Region	Pathogens	0-1	2020-01-02	2020-02-03	2020-03-04	2020-04-05	2020-05-09
	Bacterial aetiology and anti-microbial resistance of childhood diarrhoea in Yemen	Salem M. Banajeh,a Nadia H. S. Ba-oum,b and Raja M. N. Al-Sanabanib	https://watermark.silverchair.com/470301.pdf?token=AQECAHi208BE49Ooan9kkhW_Ercy7Dm3ZL_9Cf3qfKAc485ysgAAAqUwggKhBgkqhkiG9w0BBwagggKSMIICjgIBADCCAocGCSqGSIb3DQEHATAeBglghkgBZQMEAS4wEQQMatSsM6P5DrfGJhgEAgEQgIICWMeqtD6ShS_liw9mzcm0d_U27NbsLfKApE1GAowpcIZJKCVkAa07f_MGLmzwsBKxHW2iN3660Pz04E3PCLxc_Pj6Fjai5Qdd647n-1_eHT6s3rBO7WlVeWfMcpkgPpptW5UIClb7NK3pS1DWdea8_OWj-G4VPaJ4crGDsYepkSJAtpzpf2s5vzhqCIMdmHWD…	1998				North Africa	E.coli	68
	Include								Shigella	19
									Salmonella	22
									Campylobacter	2
									Total in Age Group	298
17	Title of Paper	Authors	Link	Year	Location (urban/rural if single)	inpatient/outpatient	facility/community	World Region	Pathogens	0-1	2020-01-02	2020-02-03	2020-03-04	2020-04-05	2020-05-09
	Bacterial and viral etiology of childhood diarrhea in Ouagadougou, Burkina Faso	Isidore Juste O Bonkoungou , Kaisa Haukka , Monica Österblad , Antti J Hakanen , Alfred S Traoré, Nicolas Barro and Anja Siitonen	https://bmcpediatr.biomedcentral.com/track/pdf/10.1186/1471-2431-13-36	2009-10-01	urban		facility	Sub Saharan Africa	Rotavirus	42
									Adenovirus	2
									E.coli	21	12
									Shigella	3	6
									Salmonella	3	8
									Campylobacter	0	1
									Total in Age Group	138	96
18	Title of Paper	Authors	Link	Year	Location (urban/rural if single)	inpatient/outpatient	facility/community	World Region	Pathogens	0-1	2020-01-02	2020-02-03	2020-03-04	2020-04-05	2020-05-09
	Bacterial enteropathogens and risk factors associated with childhood diarrhea	Abdel Moati Kh. Al Jarousha & Mahmoud A. El Jarou & Iyad A. El Qouqa	https://www.researchgate.net/publication/47350148_Bacterial_Enteropathogens_and_Risk_Factors_Associated_with_Childhood_Diarrhea	2006-07-01			facility	Eastern Meditteranean	E.coli	2
									Total in Age Group	27
19	Title of Paper	Authors	Link	Year	Location (urban/rural if single)	inpatient/outpatient	facility/community	World Region	Pathogens	0-1	2020-01-02	2020-02-03	2020-03-04	2020-04-05	2020-05-09
	Bacterial pathogen spectrum of acute diarrheal outpatients in an urbanized rural district in Southwest China	YongmingZhouJingyunZhangShukunWangWenXuWeiliLiangMeiyingYanDuochunWangBaoweiDiaoBoPangXinLuFenxiaFanJieLiJingLouLiZhangRuibaiWangXiaoyingCuiMengZhaoRuiWuHongyanCaiXiaoliDuZhigangCuiWenpengGuRusongYangBiaoKanSteineretal.,2006Walkeretal.,2013Haoetal.,2013Kotloffetal.,2013Quetal.,2012Zhangetal.,2015Zhuetal.,2013Wangetal.,2005	https://reader.elsevier.com/reader/sd/pii/S1201971218300596?token=DCDE6059BC2B64982C03A5338D3949048901BC2D1B5AB51B93A6BE3DB93BEA60974252FD6FFAFFA0EAFF4396B0F37C37	2012-13		outpatient		East Asia	E.coli	1
									Shigella	1
									Salmonella	2
									Aeromonas	1
									Total in Age Group	22
20	Title of Paper	Authors	Link	Year	Location (urban/rural if single)	inpatient/outpatient	facility/community	World Region	Pathogens	0-1	2020-01-02	2020-02-03	2020-03-04	2020-04-05	2020-05-09
	Bacterial, viral and parasitic aetiology of paediatric diarrhoea in the highlands of Papua New Guinea	Peter Howard, Neal D. Alexander, Anne Atkinson, Alison O. Clegg, Gairo Gerega, Agnes Javati, Makit Kajoi, Sebeya Lupiwa, Tony Lupiwa, Mark Mens, Gerard Saleu, Ray C. Sanders, Beryl West, and Michael P. Alpers	https://watermark.silverchair.com/460010.pdf?token=AQECAHi208BE49Ooan9kkhW_Ercy7Dm3ZL_9Cf3qfKAc485ysgAAAqMwggKfBgkqhkiG9w0BBwagggKQMIICjAIBADCCAoUGCSqGSIb3DQEHATAeBglghkgBZQMEAS4wEQQMAxFnpmQLEjkRrCYVAgEQgIICVsYsUsL5T7W2YlHdu7U9XsuWF319a7G9YjZH_cWjN84biva5gFpeR33EDda9QCiFQMXHU3oKRa2LPIJO0ftjq37HQnr0LrG2V5qOUytvzYggn4UOF_AYvSrkE9IPjENNDh1JihuwJzdhyay5-oYeVNYDtFleu6Kh1WWLJdpNurtog7VCG1MMauKtzgO6fh3M…
	Exclude-1980s
21	Title of Paper	Authors	Link	Year	Location (urban/rural if single)	inpatient/outpatient	facility/community	World Region	Pathogens	0-1	2020-01-02	2020-02-03	2020-03-04	2020-04-05	2020-05-09
	Burden of rotavirus and other enteropathogens among children with diarrhea in Burkina Faso	Leon W. Nitiema a,b,*,1, Johan Nordgren c,1, Djeneba Ouermi a, Dayeri Dianou d, Alfred S. Traore b, Lennart Svensson c, Jacques Simpore a	https://www.researchgate.net/publication/51496464_Burden_of_rotavirus_and_other_enteropathogens_among_children_with_diarrhea_in_Burkina_Faso	2009-10-01	urban	inpatient	facility	Sub Saharan Africa
	Exclude-only rotavirus breakdown
22	Title of Paper	Authors	Link	Year	Location (urban/rural if single)	inpatient/outpatient	facility/community	World Region	Pathogens	0-1	2020-01-02	2020-02-03	2020-03-04	2020-04-05	2020-05-09
	Burden of viral gastroenteritis in children living in rural China: Population-based surveillance	Jin-Xia Wanga,1, Hong-Lu Zhoua,1, Zhao-Jun Mob,1, Song-Mei Wangc,1, Zhi-Yong Haod, Yue Lia, Shan-Shan Zhena, Can-Jing Zhanga, Xin-Jiang Zhangd, Jing-Chen Mae, Chao Qiua, Gan Zhaoa,h, Baoming Jiangf, Xi Jiangg, Rong-Cheng Lib, Yu-Liang Zhaoe,**, Xuan-Yi Wanga,h,*	https://www.ijidonline.com/action/showPdf?pii=S1201-9712%2819%2930422-9	2011-13	rural			East Asia	Rotavirus	195	89	45	23	7
	Exclude- Can't extract n								Norovirus	104	80	20	13	4
									Adenovirus	41	40	23	9	6
									Astrovirus	24	36	18	3	1
									Sapovirus	29	45	22	9	2
23	Title of Paper	Authors	Link	Year	Location (urban/rural if single)	inpatient/outpatient	facility/community	World Region	Pathogens	0-1	2020-01-02	2020-02-03	2020-03-04	2020-04-05	2020-05-09
	Campylobacter infection in children in Malawi is common and is frequently associated with enteric virus co-infections	Jenifer Mason1, Miren Iturriza-Gomara1, Sarah J. O’Brien1, Bagrey M. Ngwira2, Winifred Dove1, Martin C. J. Maiden3, Nigel A. Cunliffe1*	https://www.ncbi.nlm.nih.gov/pmc/articles/PMC3608717/pdf/pone.0059663.pdf	1997-2007
	Exclude-Data not retrievable
24	Title of Paper	Authors	Link	Year	Location (urban/rural if single)	inpatient/outpatient	facility/community	World Region	Pathogens	0-1	2020-01-02	2020-02-03	2020-03-04	2020-04-05	2020-05-09
	Case-control study of diarrheal disease etiology in a remote rural area in Western Thailand	Ladaporn Bodhidatta,* Philip McDaniel, Siriporn Sornsakrin, Apichai Srijan, Oralak Serichantalergs, and Carl J. Mason	https://www.ncbi.nlm.nih.gov/pmc/articles/PMC2963978/pdf/tropmed-83-1106.pdf	2001-02-01	rural		facility	East Asia	Rotavirus	19/97 | 7 6%	14/85 | 0
	E. Coli note: Broken up by ETEC and EPEC, numbers reported in that order, not all subjects were screened for every pathogen								Adenovirus	18/85 | 3/103	8/79 | 0/77
									E.coli	6/84 & 12/91 | 0/97 & 19/105	6/78 & 13/80 | 6/65 & 8/71
									Shigella	3 | 1	6 | 0
									Salmonella	6 | 6	4 | 9
									Campylobacter	21 | 27	21 | 24
									Giardia	5/85 | 10/103	27 | 25
									Plesiomonas	5 | 9	5 | 9
									Total in Age Group	98 cases | 109 controls	86 cases | 78 controls
25	Title of Paper	Authors	Link	Year	Location (urban/rural if single)	inpatient/outpatient	facility/community	World Region	Pathogens	0-1	2020-01-02	2020-02-03	2020-03-04	2020-04-05	2020-05-09
	Case-control study of enteropathogens associated with childhood diarrhea in Dhaka, Bangladesh	M. JOHN ALBERT,* A. S. G. FARUQUE, S. M. FARUQUE, R. B. SACK,† AND D. MAHALANABIS‡	https://www.ncbi.nlm.nih.gov/pmc/articles/PMC85667/pdf/jm003458.pdf	1993-94	urban	inpatient	facility	South Asia	Rotavirus	118 | 6	34 | 6	7 | 0	4 | 0	2 | 0
	E. Coli note: Broken up by ETEC and EPEC								E.coli	83 76 | 30 32	34 16 | 30 9	11 5 | 9 2	8 2 | 2 1	1 0 | 1 0
	EAEC and DAEC								EAEC/DAEC	54 19 | 39 35	18 11 | 15 19	3 3 | 2 5	2 7 | 0 3	0 1 | 0 0
									Shigella	28 | 6	26 | 9	11 | 7	7 | 2	3 | 0
									Campylobacter	84 | 54	31 | 31	11 | 10	10 | 6	6 | 2
									Vibrio cholerae O1	16 | 1	7 | 0	6 | 0	7 | 0	1 | 0
									O139	8 | 2	7 | 0	9 | 0	8 | 0	2 | 0
									Aeromonas	46 | 19	25 | 9	11 | 7	15 | 3	2 | 1
									ETBF	16 | 7	6 | 4	2 | 1	2 | 0	2 | 0
									Total in Age Group	476 cases | 411 control	193 cases | 234 controls	72 cases | 96 controls	56 cases | 54 controls	17 cases | 19 controls
26	Title of Paper	Authors	Link	Year	Location (urban/rural if single)	inpatient/outpatient	facility/community	World Region	Pathogens	0-1	2020-01-02	2020-02-03	2020-03-04	2020-04-05	2020-05-09
	Case-Control Study of the Etiology of Infant Diarrheal Disease in 14 Districts in Madagascar	Rindra Randremanana, Fre ́de ́rique Randrianirina, Marie Gousseff., Natasha Dubois, Richter Razafindratsimandresy, Elisoa Ratsima Hariniana, Benoit Garin, Arthur Randriamanantena, Hanitra Clara Rakotonirina, Lovasoa Ramparany, Charles Emile Ramarokoto, Fanjasoa Rakotomanana, Maherisoa Ratsitorahina, Soatiana Rajatonirina, Antoine Talarmin, Vincent Richard	https://www.ncbi.nlm.nih.gov/pmc/articles/PMC3444445/
	Exclude: No age breakdown
27	Title of Paper	Authors	Link	Year	Location (urban/rural if single)	inpatient/outpatient	facility/community	World Region	Pathogens	0-1	2020-01-02	2020-02-03	2020-03-04	2020-04-05	2020-05-09
	Causative agents of acute diarrhoea in the first 3 years of life: hospital-based study	M. MUBASHIR A. KHAN, R. BAQAI, J. IQBAL,* A. GHAFOOR, S. ZUBERI AND M. I. BURNEY	https://www.researchgate.net/publication/309285891_Causative_agents_of_acute_diarrhoea_in_the_first_3_years_of_life_Hospital-based_study_Journal_of_Gastroenterology_and_Hepatology_5264-270_1990
	Exclude-data from 80s
28	Title of Paper	Authors	Link	Year	Location (urban/rural if single)	inpatient/outpatient	facility/community	World Region	Pathogens	0-1	2020-01-02	2020-02-03	2020-03-04	2020-04-05	2020-05-09
	Changing pattern of prevalence and genetic diversity of rotavirus, Norovirus, astrovirus, and bocavirus associated with childhood diarrhea in Asian Russia, 2009-2012	ElenaZhirakovskaiaaArtemTikunovaAlexanderTymentsevaSergeySokolovabDariaSedelnikovaaNinaTikunovaa	https://www.sciencedirect.com/science/article/pii/S1567134818303484?via%3Dihub	2009-12-01
	Data not extractable
29	Title of Paper	Authors	Link	Year	Location (urban/rural if single)	inpatient/outpatient	facility/community	World Region	Pathogens	0-1	2020-01-02	2020-02-03	2020-03-04	2020-04-05	2020-05-09
	Changing pattern of prevalence, genetic diversity, and mixed infections of viruses associated with acute gastroenteritis in pediatric patients in New Delhi, India	Shipra Gupta1 | Anuja Krishnan2 | Sumit Sharma3 | Praveen Kumar4 | Satinder Aneja4 | Pratima Ray	https://www.researchgate.net/publication/320599458_Changing_pattern_of_prevalence_genetic_diversity_and_mixed_infections_of_viruses_associated_with_acute_gastroenteritis_in_pediatric_patients_in_New_Delhi_India_Viral_etiology_of_AGE_in_pediatric_popul	2009-10, 2014-15	urban			South Asia	Rotavirus	8/42 | 33/50	8 | 14	1 | 1	0 | 0
	Include								Norovirus	13 | 14	5 | 4	0 | 0	0 | 1
	Broken up in 2 time periods, first number is earlier set								Adenovirus	2 | 0	0 | 1	1 | 1	0 | 0
									Astrovirus	3 | 3	0 | 4	0 | 2	0 | 0
									Total in Age Group	42 | 50	16 | 25	1 | 8	0 | 2
30	Title of Paper	Authors	Link	Year	Location (urban/rural if single)	inpatient/outpatient	facility/community	World Region	Pathogens	0-1	2020-01-02	2020-02-03	2020-03-04	2020-04-05	2020-05-09
	Childhood diarrhoea in a low-income urban community in Bangkok: incidence, clinical features, and child caretaker's behaviours		https://www-jstor-org.ezproxy.bu.edu/stable/23498088?seq=2#metadata_info_tab_contents
	Exlcude- data from 80s
31	Title of Paper	Authors	Link	Year	Location (urban/rural if single)	inpatient/outpatient	facility/community	World Region	Pathogens	0-1	2020-01-02	2020-02-03	2020-03-04	2020-04-05	2020-05-09
	Clinical epidemiology and molecular profiling of human bocavirus in faecal samples from children with diarrhoea in Guangzhou, China	D.-M. ZHANG1,2†, M.-M. MA1†, W.-T. WEN2,3†, X. ZHU2,3, L. XU2,3, Z.-J. HE1,2,3, X. HE4, J.-H. WU2,3, Y.-W. HU2,3, Y. ZHENG2, Y. DENG1,2, C.-J. LIN2,3, J.-H. LU1,2, M.-F. LI2,3* AND K.-Y. CAO2,3	https://www.cambridge.org/core/journals/epidemiology-and-infection/article/clinical-epidemiology-and-molecular-profiling-of-human-bocavirus-in-faecal-samples-from-children-with-diarrhoea-in-guangzhou-china/7B5C3F41E6A1F6C7178D77832465CA62	2010-12-01
	Exclude-Data not extractable
32	Title of Paper	Authors	Link	Year	Location (urban/rural if single)	inpatient/outpatient	facility/community	World Region	Pathogens	0-1	2020-01-02	2020-02-03	2020-03-04	2020-04-05	2020-05-09
	Clinical features and molecular epidemiology of rotavirus and Norovirus infections in Libyan children
	Can't access yet -Neil
	Graph Data
33	Title of Paper	Authors	Link	Year	Location (urban/rural if single)	inpatient/outpatient	facility/community	World Region	Pathogens	0-1	2020-01-02	2020-02-03	2020-03-04	2020-04-05	2020-05-09
	Clinical study of acute childhood diarrhoea caused by bacterial enteropathogens	VyaS Kumar rathaur1, moniKa Pathania2, aParna Jayara3, neeraJ yadaV4	https://www.ncbi.nlm.nih.gov/pmc/articles/PMC4080044/	2012	mixed	outpatient		South Asia	E.coli	32					20
	Include								Shigella	7					22
									Salmonella	1					5
									Campylobacter	2					0
									Klebsiella	17					0
									Total in Age Group	49					46
34	Title of Paper	Authors	Link	Year	Location (urban/rural if single)	inpatient/outpatient	facility/community	World Region	Pathogens	0-1	2020-01-02	2020-02-03	2020-03-04	2020-04-05	2020-05-09
	Co-Infection by Waterborne Enteric Viruses in Children with Gastroenteritis in Nepal	Sarmila Tandukar, Jeevan B. Sherchand, Surendra Karki, Bikash Malla, Rajani Ghaju Shrestha, Dinesh Bhandari, Ocean Thakali and Eiji Haramoto	https://www.ncbi.nlm.nih.gov/pmc/articles/PMC6473710//	2016-17	urban			East Asia	Rotavirus	46	19	10	7	3
									Norovirus	2	1	1	0	0
									Adenovirus	13	5	4	3	0
									Enteroviruses	26	9	7	4	3
									Total in Age Group	50	20	10	9	4
35	Title of Paper	Authors	Link	Year	Location (urban/rural if single)	inpatient/outpatient	facility/community	World Region	Pathogens	0-1	2020-01-02	2020-02-03	2020-03-04	2020-04-05	2020-05-09
	Community-acquired infectious diarrhoea in children under 5 years of age in Dakar, Senegal	Jean-Marie Sire, Benoit Garin, Loïc Chartier, Ndeye Khota Fall, Adama Tall, Abdoulaye Seck, François-Xavier Weill, Sébastien Breurec, Muriel Vray	https://hal-pasteur.archives-ouvertes.fr/pasteur-02025043/document	2007-08-01	urban			Sub Saharan Africa	Rotavirus	29/81	15/59
									E.coli	9/85	4/60
									Shigella	4/85	10/60
36	Title of Paper	Authors	Link	Year	Location (urban/rural if single)	inpatient/outpatient	facility/community	World Region	Pathogens	0-1	2020-01-02	2020-02-03	2020-03-04	2020-04-05	2020-05-09
	Community-based monitoring of diarrhea in urban Brazilian children: incidence and associated pathogens	Mauricio L. Barretoa,∗, Craig A. Milroya, Agostino Strinaa,Matildes S. Pradoa, Jose Paulo Leiteb, Eduardo A.G. Ramosc, Hugo Ribeirod, Neuza M. Alcˆantara-Nevese, Maria da Gloria Teixeiraa, Laura C. Rodriguesf, Hilda Rufg, Hygia Guerreiroh, Luiz R. Trabulsii	https://academic.oup.com/trstmh/article-abstract/100/3/234/1880984?redirectedFrom=fulltext	2000-02-01	urban		community	South America
	Exlcude-no age breakdown
37	Title of Paper	Authors	Link	Year	Location (urban/rural if single)	inpatient/outpatient	facility/community	World Region	Pathogens	0-1	2020-01-02	2020-02-03	2020-03-04	2020-04-05	2020-05-09
	Cryptosporidium sp and Other Intestinal Parasites in Children under 5 Years Old with Diarrhea and their Relationship to Coproqualitative Tests		http://ve.scielo.org/pdf/km/v38n2/art05.pdf
	Exclude- only parasite breakdown with really small sample size?
38	Title of Paper	Authors	Link	Year	Location (urban/rural if single)	inpatient/outpatient	facility/community	World Region	Pathogens	0-1	2020-01-02	2020-02-03	2020-03-04	2020-04-05	2020-05-09
	Detection of cryptosporidium oocysts in acute diarrheal stools	B. Uppal, R. Natarajan	http://www.indianpediatrics.net/aug1991/917.pdf	1990	India		Facility	South Asia	E.coli	6
									Shigella	0
									Salmonella	11
									Other helminthic ova	1
									Vibrio cholerae	1
									Giardia	6
									Entamoeba	5
									Cryptosporidium	3
									Total in Age Group	95
39	Title of Paper	Authors	Link	Year	Location (urban/rural if single)	inpatient/outpatient	facility/community	World Region	Pathogens	0-1	2020-01-02	2020-02-03	2020-03-04	2020-04-05	2020-05-09
	Detection of Cryptosporidium spp and other intestinal parasites in children with acute diarrhea and severe dehydration in Rio de Janeiro	Filipe Anibal Carvalho-Costa, Alessandra Queiroga Gonçalves, Sandra Laranjeira Lassance, Carla Pontes de Albuquerque, José Paulo Gagliardi Leite, and Márcio Neves Bóia	https://www.scielo.br/pdf/rsbmt/v40n3/20.pdf	2005-06-01	urban		facility	South America	Trichuris trichiuria		1/61
	First year broken up into 6 month groups, no uniform n								Entamoeba		1/61
									Cryptosporidium	8	6/59
									Ascaris lumbricoides		5/61
									Giardia	5
40	Title of Paper	Authors	Link	Year	Location (urban/rural if single)	inpatient/outpatient	facility/community	World Region	Pathogens	0-1	2020-01-02	2020-02-03	2020-03-04	2020-04-05	2020-05-09
	Detection of Rotavirus and Enteric Adenovirus Antigens in Outpatients with Gastroenteritis	Abbas YOUSEFI RAD, MD,a Ayşegül GÖZALAN, MDb	https://www.researchgate.net/publication/220044270_Detection_of_Rotavirus_and_Enteric_Adenovirus_Antigens_in_Outpatients_with_Gastroenteritis	2005-08-01
	Exclude-data not retrievable
41	Title of Paper	Authors	Link	Year	Location (urban/rural if single)	inpatient/outpatient	facility/community	World Region	Pathogens	0-1	2020-01-02	2020-02-03	2020-03-04	2020-04-05	2020-05-09
	Detection of Salmonella, Campylobacter, Shiga toxin-producing E. coli and Shigella/EIEC by culture and a multiplex PCR panel in pediatric patients with acute diarrheal illness	Ozlem Koyuncu Ozyurt, Ana Laura Ferrandi Vilas Boas Bertocco, , Larissa Alessandra Bourdeth Pereira, Luisa Paganelli Jimenes, Hatice Yazisiz, Betil Ozhak, Dilara Ogunc, Levent Donmez, Filiz Gunseren, Aygen Yilmaz and Gozde Ongut	https://www.degruyter.com/view/journals/labm/43/4/article-p211.xml?tab_body=pdf-78589	2017	urban			Eastern Meditteranean	E.coli	1	1	0	0	0
									Shigella	2	5	0	8	0
									Salmonella	1	10	8	8	5
									Campylobacter	4	12	16	1	5
									Total in Age Group	246	151	91	77	67
42	Title of Paper	Authors	Link	Year	Location (urban/rural if single)	inpatient/outpatient	facility/community	World Region	Pathogens	0-1	2020-01-02	2020-02-03	2020-03-04	2020-04-05	2020-05-09
	Diagnosis of bacterial enteric infections in children in Zambia		https://onlinelibrary.wiley.com/doi/pdf/10.1111/j.1442-200X.1998.tb01924.x?casa_token=Wlouuxx5o50AAAAA:wuKOwGyo-DduJmx6EkzEV8QdcKMB1P811gbzcPqt8tKzF-mw84E3e7QGElF-6d5QvQ_Nzl26FTs	1992-03-01
	No age breakdown, has dysentery split
43	Title of Paper	Authors	Link	Year	Location (urban/rural if single)	inpatient/outpatient	facility/community	World Region	Pathogens	0-1	2020-01-02	2020-02-03	2020-03-04	2020-04-05	2020-05-09
	Diarrhea Etiology in a Children's Hospital Emergency Department: A Prospective Cohort Study	123433 Eileen J. Klein, Daniel R. Boster, Jennifer R. Stapp, Joy G. Wells, Xuan Qin, Carla R. Clausen, 445 David L. Swerdlow, Christopher R. Braden, and Phillip I. Tarr	https://academic.oup.com/cid/article/43/7/807/369121	1998-2001			facility
	Exclude- HIC
44	Title of Paper	Authors	Link	Year	Location (urban/rural if single)	inpatient/outpatient	facility/community	World Region	Pathogens	0-1	2020-01-02	2020-02-03	2020-03-04	2020-04-05	2020-05-09
	Diarrhea Etiology in a Pediatric Emergency Department: A Case Control Study
	Exclude-HIC
45	Title of Paper	Authors	Link	Year	Location (urban/rural if single)	inpatient/outpatient	facility/community	World Region	Pathogens	0-1	2020-01-02	2020-02-03	2020-03-04	2020-04-05	2020-05-09
	Diarrhea in Children under 5 Years of Age from Ifakara, Tanzania: a Case-Control Study	J. GASCON, * M. VARGAS, D. SCHELLENBERG, H. URASSA, C. CASALS,	https://www.ncbi.nlm.nih.gov/pmc/articles/PMC87621/	1997	rural			Sub Saharan Africa
	Exclude no age breakdown
46	Title of Paper	Authors	Link	Year	Location (urban/rural if single)	inpatient/outpatient	facility/community	World Region	Pathogens	0-1	2020-01-02	2020-02-03	2020-03-04	2020-04-05	2020-05-09
	Diarrheal Disease in Rural Mozambique: Burden, Risk Factors and Etiology of Diarrheal Disease among Children Aged 0-59 Months Seeking Care at Health Facilities	Tacilta Nhampossa1,2*, Inacio Mandomando1,2, Sozinho Acacio1,2, Llorenç Quintó4, Delfino Vubil1, Joaquin Ruiz4, Delino Nhalungo1, Charfudin Sacoor1, Arnaldo Nhabanga1, Ariel Nhacolo1,2, Pedro Aide1,2, Sónia Machevo1,3, Betuel Sigaúque1,2, Abel Nhama1,2, Karen Kotloff5, Tamer Farag5, Dilruba Nasrin5, Quique Bassat1,4, Eusebio Macete1,2, Myron M. Levine5, Pedro Alonso1,4	https://www.ncbi.nlm.nih.gov/pmc/articles/PMC4431848/	2007-11-01	rural		facility	Sub Saharan Africa	Rotavirus	182 | 139	52 | 91
	Include								Norovirus	19 | 38	10 | 25
	Part of GEMS								Adenovirus	13 | 30	10 | 12
									Astrovirus	7 | 11	6 | 10
									Sapovirus	7 | 24	3 | 11
									E.coli	221 | 436	124 | 186
									Shigella	6 | 1	18 | 2
									Salmonella	6 | 6	2 | 0
									Campylobacter	24	9 | 13
									Vibrio cholerae	0	4 | 1
									Aeromonas	5	1 | 0
									Entamoeba	39 | 79	26 | 52
									Cryptosporidium	84 | 86	44 | 46
									Giardia	41 | 152	64 | 228
									Total in Age Group	431 | 861	233 | 502
47	Title of Paper	Authors	Link	Year	Location (urban/rural if single)	inpatient/outpatient	facility/community	World Region	Pathogens	0-1	2020-01-02	2020-02-03	2020-03-04	2020-04-05	2020-05-09
	Diarrhoea-causing agents in children aged less than five in Tunja, Colombia	Fred G. Manrique-AbrilI, Diane Billon Y TigneII, Sandra E. BelloIII y Juan M. OspinaI	https://www.researchgate.net/publication/7077583_Diarrhoea-causing_agents_in_children_aged_less_than_five_in_Tunja_Colombia	2004			facility		Rotavirus	54
									E.coli	5
									Shigella	0
									Campylobacter	2
									Entamoeba	3
									Giardia	4
									Total in Age Group	82
48	Title of Paper	Authors	Link	Year	Location (urban/rural if single)	inpatient/outpatient	facility/community	World Region	Pathogens	0-1	2020-01-02	2020-02-03	2020-03-04	2020-04-05	2020-05-09
	Diversity of pathogens responsible for acute diarrheal disease in China	Rongzhang Hao,1,a Peng Li,1,a Yong Wang,1,a Shaofu Qiu,1,a Ligui Wang,1,a Zhenjun Li,2,a Jing Xie,1 Zhihao Wu,1 Rui Lin,1 Nan Liu,1 Guang Yang,1 Chaojie Yang,1 Jian Wang,1Hao Li,1 Shengjie Yi,1 John D. Klena,3 and Hongbin Song1	https://watermark.silverchair.com/cit572.pdf?token=AQECAHi208BE49Ooan9kkhW_Ercy7Dm3ZL_9Cf3qfKAc485ysgAAApwwggKYBgkqhkiG9w0BBwagggKJMIIChQIBADCCAn4GCSqGSIb3DQEHATAeBglghkgBZQMEAS4wEQQMSuH3_b5v15dJ3RrEAgEQgIICTx53e5Gx7ttiyv-YjMcrmvKaRNdGs3p9_zUZXxAVvkY7R6rawlWtaK15zzn08Ns7nUs31whLneyZ2pV6brahIic6mwKYlh6W-ce54RVrlpTNE-Pk7wdwcvhqZYn2cAYAf-Za-Sbm-19ulr9vnE2wWjSAzt95OQ4Ugo9VCV8pK4635DoGzSk4SmRzpCjul1P0…
	Graph Data
49	Title of Paper	Authors	Link	Year	Location (urban/rural if single)	inpatient/outpatient	facility/community	World Region	Pathogens	0-1	2020-01-02	2020-02-03	2020-03-04	2020-04-05	2020-05-09
	Diversity of viruses associated with acute gastroenteritis in children hospitalized with diarrhea in Ho Chi Minh City, Vietnam	Tuan Anh Nguyen, Fumihiro Yagyu, Michio Okame, Tung Gia Phan, Quang Duy Trinh, Hainian Yan, Kim Trong Hoang, Anh Thi Huynh Cao, Phuc Le Hoang, Shoko Okitsu, and Hiroshi Ushijima		2007	Vietnam	Inpatient	Facility	Southeast Asia	Rotavirus	307	269	53
	Cant access-Neil								Norovirus	27	15	7
	Age Group Total								Adenovirus	15	13	4
									Astrovirus	4	1	1
									Sapovirus	5	2	1
									Total in Age Group
50	Title of Paper	Authors	Link	Year	Location (urban/rural if single)	inpatient/outpatient	facility/community	World Region	Pathogens	0-1	2020-01-02	2020-02-03	2020-03-04	2020-04-05	2020-05-09
	Emerging trends in the etiology of enteric pathogens as evidenced from an active surveillance of hospitalized diarrhoeal patients in Kolkata, India	Gopinath Balakrish Nair*1, Thandavarayan Ramamurthy1, Mihir Kumar Bhattacharya1, Triveni Krishnan1, Sandipan Ganguly1, Dhira Rani Saha1, Krishnan Rajendran1, Byomkesh Manna1, Mrinmoy Ghosh2, Keinosuke Okamoto3 and Yoshifumi Takeda4	https://www.ncbi.nlm.nih.gov/pmc/articles/PMC2901208/	2007-09-01	urban	inpatient	facility	South Asia	Rotavirus	130	134
	Include								Norovirus	13	12
									Adenovirus	37	26
									Astrovirus	6	7
									Sapovirus	13	4
									E.coli	52	49
									Shigella	8	21
									Salmonella	0	1
									Campylobacter	19	22
									Vibrio cholerae	24	34
									Aeromonas	1	2
									Entamoeba	8	13
									Cryptosporidium	37	22
									Giardia	25	34
									Total in Age Group	245	227
51	Title of Paper	Authors	Link	Year	Location (urban/rural if single)	inpatient/outpatient	facility/community	World Region	Pathogens	0-1	2020-01-02	2020-02-03	2020-03-04	2020-04-05	2020-05-09
	Enteric Bacterial Pathogens in Children with Diarrhea in Niger: Diversity and Antimicrobial Resistance	Céline Langendorf1☯*, Simon Le Hello2☯, Aissatou Moumouni3, Malika Gouali2, Abdoul- Aziz Mamaty3, Rebecca F. Grais1, François-Xavier Weill2☯*, Anne-Laure Page1☯	https://journals.plos.org/plosone/article/file?id=10.1371/journal.pone.0120275&type=printable	2010-12-01			Facility	Sub Saharan Africa
	Graph data
52	Title of Paper	Authors	Link	Year	Location (urban/rural if single)	inpatient/outpatient	facility/community	World Region	Pathogens	0-1	2020-01-02	2020-02-03	2020-03-04	2020-04-05	2020-05-09
	Enteric bacterial pathogens in stools of residents of urban and rural regions in Nigeria: a comparison of patients with and without diarrhoea and controls without diarrhoea	Chikwelu L Obi, Akintoye O Coker, James Epoke and Roland N Ndip	https://www-jstor-org.ezproxy.bu.edu/stable/23498543?seq=1#metadata_info_tab_contents	1993-04-01	Mixed		Facility	Sub Saharan Africa
	Incorrect age breakdown
53	Title of Paper	Authors	Link	Year	Location (urban/rural if single)	inpatient/outpatient	facility/community	World Region	Pathogens	0-1	2020-01-02	2020-02-03	2020-03-04	2020-04-05	2020-05-09
	Enteric pathogen co-infections in the paediatric population from rural communities in the Vhembe District, South Africa	S E Ledwaba,1 MSc; J P Kabue,1 PhD; T G Barnard,2 PhD; A N Traore,1 PhD; N Potgieter,3 PhD	https://www.researchgate.net/publication/329775077_Enteric_pathogen_co-infections_in_the_paediatric_population_from_rural_communities_in_the_Vhembe_District_South_Africa	2014-15	rural		Facility	Sub Saharan Africa	Rotavirus	7	9
	E. Coli split between various strains, with coinfections total exceeds number of children-might not be usable								Norovirus	11	5
									Adenovirus	10	4
									E.coli	147	53
									Shigella	5	3
									Salmonella	2	2
									Vibrio cholerae	1	0
									Total in Age Group	138	52
54	Title of Paper	Authors	Link	Year	Location (urban/rural if single)	inpatient/outpatient	facility/community	World Region	Pathogens	0-1	2020-01-02	2020-02-03	2020-03-04	2020-04-05	2020-05-09
	Enteric pathogens associated with diarrhea in children in Fayoum, Egypt	Hanon El-MohamadyIbrahim A. Abdel-MessihFouad G. YoussefMohamad SaidHossaini FaragHind I. ShaheenDavid M. RockabrandStephen B. LubyRana HajjehJohn W. SandersMarshall R. MontevilleJohn D. KlenaRobert W. Frenck	https://www.sciencedirect.com/science/article/pii/S0732889306000812?via%3Dihub	2003				North Africa/Eastern Meditteranean	Rotavirus	21 13%	19 20%
									E.coli	7 4.4%	18 19%
									Shigella	3 1.9%	3 3.1%
									Campylobacter	13 8.2%	3 3.1%
									Cryptosporidium	21 13%	6 6.2%
									Total in Age Group	158	96
55	Title of Paper	Authors	Link	Year	Location (urban/rural if single)	inpatient/outpatient	facility/community	World Region	Pathogens	0-1	2020-01-02	2020-02-03	2020-03-04	2020-04-05	2020-05-09
	Enteropathogen identification by multiplex PCR in guatemalan children with acute, non-bloody diarrhea		https://www.ncbi.nlm.nih.gov/pmc/articles/PMC5631153/
	Graph data
56	Title of Paper	Authors	Link	Year	Location (urban/rural if single)	inpatient/outpatient	facility/community	World Region	Pathogens	0-1	2020-01-02	2020-02-03	2020-03-04	2020-04-05	2020-05-09
	Enteropathogens and Other Factors Associated with Severe Disease in Children with Acute Watery Diarrhea in Lima, Peru	Rosa I. Cama, Umesh D. Parashar, David N. Taylor, Thomas Hickey, Dante Figueroa, Ynes R. Ortega, Sofia Romero, Juan Perez, Charles R. Sterling, Jon R. Gentsch, Robert H. Gilman, and Roger I. Glass	https://academic.oup.com/jid/article/179/5/1139/802342	1995-07-01	urban	both	facility	South America	Rotavirus	99	92
									Adenovirus	7	6
									Astrovirus	11	4
									E.coli	24	26
									Shigella	7	4
									Campylobacter	32	10
									Vibrio cholerae	2	1
									Cryptosporidium	5	3
									cyclospora	1	0
									Giardia	4	3
									Total in Age Group	199	156
57	Title of Paper	Authors	Link	Year	Location (urban/rural if single)	inpatient/outpatient	facility/community	World Region	Pathogens	0-1	2020-01-02	2020-02-03	2020-03-04	2020-04-05	2020-05-09
	Enteropathogens associated with acute diarrhea in community and hospital patients in Jakarta, Indonesia	Buhari A. Oyofo a;􏰀, Decy Subekti a, Periska Tjaniadi a, Nunung Machpud a, S. Komalarini b, B. Setiawan c, C. Simanjuntak d, Narain Punjabi a, Andrew L. Corwin a, Momtaz Wasfy e, James R. Campbell a, Murad Lesmana a;f	https://onlinelibrary.wiley.com/doi/pdf/10.1111/j.1574-695X.2002.tb00615.x?casa_token=1SpRZXcT7noAAAAA:wl6CS0j7L0hstNs4op7vWfdS-NOBFlDW733VbsFiZmsfb48vdD0PGInVwTT2Lu86p8-jsKGAm84	1997-09-01	urban		both	East/South Asia	Shigella	9 | 10
	facility | community								Salmonella	26 | 7
									Campylobacter	4 | 8
									Vibrio cholerae	11 | 12
									Total in Age Group	676 | 424
58	Title of Paper	Authors	Link	Year	Location (urban/rural if single)	inpatient/outpatient	facility/community	World Region	Pathogens	0-1	2020-01-02	2020-02-03	2020-03-04	2020-04-05	2020-05-09
	Enteropathogens associated with diarrheal disease in infants of poor urban areas of Porto Velho, Rondônia: a preliminary study	Patrícia Puccinelli Orlandi+, Tatiane Silva, Gleiciene Felix Magalhães, Fabiana Alves, Roberto Penna de Almeida Cunha, Rui Durlacher, Luiz Hildebrando Pereira da Silva	https://www.scielo.br/pdf/mioc/v96n5/v96n5a05.pdf	1998-09-01			facility	South America
	Graph data
59	Title of Paper	Authors	Link	Year	Location (urban/rural if single)	inpatient/outpatient	facility/community	World Region	Pathogens	0-1	2020-01-02	2020-02-03	2020-03-04	2020-04-05	2020-05-09
	Enteropathogens in children less than 5 years of age with acute diarrhea: a 5-year surveillance study in the Southeast Coast of China	Shufa Zheng , Fei Yu , Xiao Chen , Dawei Cui , Yongzhang Cheng , Guoliang Xie , Xianzhi Yang ,	https://www.ncbi.nlm.nih.gov/pmc/articles/PMC4992557/	2009-14			Facility	East Asia	Rotavirus	184	170
									Norovirus	141	108
		4 2 2 1,2* Dongsheng Han , Yiyin Wang , Wen Zhang and Yu Chen							Adenovirus	22	24
									Astrovirus	13	12
									Sapovirus	10	15
									E.coli	67	86
	Includes breakdown of e. coli types								Shigella	15	12
									Salmonella	4	2
									Campylobacter	5	2
									Vibrio cholerae	4	0
									Aeromonas	2	0
									Yersinia	5	0
									Cryptosporidium	0	0
									Giardia	0	2
									Total in Age Group	1013	711
60	Title of Paper	Authors	Link	Year	Location (urban/rural if single)	inpatient/outpatient	facility/community	World Region	Pathogens	0-1	2020-01-02	2020-02-03	2020-03-04	2020-04-05	2020-05-09
	Enterotoxigenic Escherichia coli and Vibrio cholerae diarrhea, Bangladesh, 2004	Firdausi Qadri,* Ashraful I. Khan,*	https://www.ncbi.nlm.nih.gov/pmc/articles/PMC3371816/	2004
	Outbreak caused by flooding	Abu Syed G. Faruque,* Yasmin Ara Begum,* Fahima Chowdhury,* Gopinath B. Nair,* Mohammed A. Salam,* David A. Sack,* and Ann-Mari Svennerholm†
61	Title of Paper	Authors	Link	Year	Location (urban/rural if single)	inpatient/outpatient	facility/community	World Region	Pathogens	0-1	2020-01-02	2020-02-03	2020-03-04	2020-04-05	2020-05-09
	Epidemiological and microbiological aspects of acute bacterial diarrhea in children from Salvador, Bahia, Brazil	Daniel R. Diniz-Santos1, José S. Santana1, Junaura R. Barretto1, Maria Goreth M. Andrade2 and Luciana R. Silva1	https://www.researchgate.net/publication/7794394_Epidemiological_and_microbiological_aspects_of_acute_bacterial_diarrhea_in_children_from_Salvador_Bahia_Brazil	2002-03-01			facility	South America
	No n reported by age
62	Title of Paper	Authors	Link	Year	Location (urban/rural if single)	inpatient/outpatient	facility/community	World Region	Pathogens	0-1	2020-01-02	2020-02-03	2020-03-04	2020-04-05	2020-05-09
	Epidemiological aspects of rotavirus and adenovirus in hospitalized children with diarrhea: a 5-year survey in Beijing	Liying Liu , Yuan Qian , You Zhang, Linqing Zhao, Liping Jia and Huijing Dong	https://www.ncbi.nlm.nih.gov/pmc/articles/PMC5035450/	2010-14
	Graph data
63	Title of Paper	Authors	Link	Year	Location (urban/rural if single)	inpatient/outpatient	facility/community	World Region	Pathogens	0-1	2020-01-02	2020-02-03	2020-03-04	2020-04-05	2020-05-09
	Epidemiology and clinical features of rotavirus and Norovirus infection among children in Ji'nan, China	Lintao Sai , Jintang Sun , Lihua Shao , Shuai Chen , Haihong Liu and Lixian Ma	https://www.ncbi.nlm.nih.gov/pmc/articles/PMC3851746/	2011-12-01		both		East Asia
	No n reported by age
	Inpatient | Outpatient
64	Title of Paper	Authors	Link	Year	Location (urban/rural if single)	inpatient/outpatient	facility/community	World Region	Pathogens	0-1	2020-01-02	2020-02-03	2020-03-04	2020-04-05	2020-05-09
	[Epidemiology of acute bacterial diarrhea in children in Libreville, Gabon]	J.KokoJ.-P.AmbaraS.AtegboD.Gahouma	https://reader.elsevier.com/reader/sd/pii/S0929693X13000341?token=009EFB831C5A9936B46B83421E7A67235840FB283AFECF59B78475AE83A04B50F4DAA901E64A86B230BD7BC2A50007A5	1996-2005		facility		Sub Saharan Africa	E.coli	192	75
									Shigella	32	23
									Salmonella	48	25
									Staphylococcus	8	4
									Yersinia	2	0
									Total in Age Group	282	127
65	Title of Paper	Authors	Link	Year	Location (urban/rural if single)	inpatient/outpatient	facility/community	World Region	Pathogens	0-1	2020-01-02	2020-02-03	2020-03-04	2020-04-05	2020-05-09
	Epidemiology of enteric viruses in children with gastroenteritis in Ogun State, Nigeria	Kafayat Olushuola Arowolo, Christianah Idowu Ayolabi, Bruna Lapinski, Jucielia Stadinicki Santos, Sonia Mara Raboni	https://onlinelibrary.wiley.com/doi/pdf/10.1002/jmv.25399?casa_token=XFUVmKWQvskAAAAA:gOc7v0rPyPc5-wp_F7NDMcMiSYaxPEcFFBMprWUmVPsv9ZVcg1dN51bS1BH8IckDABRE5ugXT94	2015-17			facility	Sub Saharan Africa	Rotavirus	12	14	2	1	0
									Norovirus	6	1	1	0	1
									Adenovirus	2	6	0	0	1
									Astrovirus	14	10	4	4	2
									Total in Age Group	59	50	25	26	15
66	Title of Paper	Authors	Link	Year	Location (urban/rural if single)	inpatient/outpatient	facility/community	World Region	Pathogens	0-1	2020-01-02	2020-02-03	2020-03-04	2020-04-05	2020-05-09
	Epidemiology of rotavirus and cholera in children aged less than five years in rural Bangladesh	A.K. Siddique1, Sirajuddin Ahmed1, Anwarul Iqbal1, Arif Sobhan1, Goutam Poddar1, Tasnim Azim1, D.A. Sack2, Mustafizur Rahman1, and R.B. Sack2	https://www.ncbi.nlm.nih.gov/pmc/articles/PMC3075054/	2005-07-01	rural			South Asia
	No n reported by age
	Graph data
67	Title of Paper	Authors	Link	Year	Location (urban/rural if single)	inpatient/outpatient	facility/community	World Region	Pathogens	0-1	2020-01-02	2020-02-03	2020-03-04	2020-04-05	2020-05-09
	Etiología de la diarrea con sangre en menores de 5 años Etiology of diarrhea with blood in children under 5	http://scielo.sld.cu/scielo.php?script=sci_arttext&pid=S0034-75312004000400006#cargo	http://scielo.sld.cu/scielo.php?script=sci_arttext&pid=S0034-75312004000400006	Early 2000s					E.coli	2
									Shigella	9
									Salmonella	22
									Aeromonas	2
									Entamoeba	0
									Total in Age Group	68
68	Title of Paper	Authors	Link	Year	Location (urban/rural if single)	inpatient/outpatient	facility/community	World Region	Pathogens	0-1	2020-01-02	2020-02-03	2020-03-04	2020-04-05	2020-05-09
	[Etiologic profile of acute diarrhea in children in São Paulo]		http://www.jped.com.br/conteudo/02-78-01-31/ing.asp	1994-06-01			facility	South America
	Exclude-No age breakdown
69	Title of Paper	Authors	Link	Year	Location (urban/rural if single)	inpatient/outpatient	facility/community	World Region	Pathogens	0-1	2020-01-02	2020-02-03	2020-03-04	2020-04-05	2020-05-09
	Etiological agents of diarrhea in hospitalized pediatric patients with special emphasis on diarrheagenic Escherichia coli in North India	Sheetal Verma, Vimala Venkatesh, Rashmi Kumar1, Saurabh Kashyap2, Manoj Kumar3, Anand Kumar Maurya4, T. N. Dhole3, Mastan Singh5	https://www.ncbi.nlm.nih.gov/pmc/articles/PMC6437815/				facility	South Asia
	Exclude-No age breakdown
70	Title of Paper	Authors	Link	Year	Location (urban/rural if single)	inpatient/outpatient	facility/community	World Region	Pathogens	0-1	2020-01-02	2020-02-03	2020-03-04	2020-04-05	2020-05-09
	Etiological epidemiology of viral diarrhea on the basis of sentinel surveillance in children younger than 5 years in Gansu, northwest China, 2009-2013	Xiaoning Liu,1 Lei Meng,2* Juansheng Li,1 Xinfeng Liu,2 Yana Bai,1 Deshan Yu,2 Xiaowei Ren,1 Haixia Liu,2 Xiping Shen,1 Peng Wang,2 Xiaobin Hu,1 Kongfu Wei,2 Hongbo Pei,1 and Qian Kang	https://onlinelibrary.wiley.com/doi/pdf/10.1002/jmv.24283?casa_token=qTEeVD6Cp2UAAAAA:xk5YLtkghFVYZSyMXyonQTtTSTkPjLAJ0yYWjJl34qGBJElrYM7Sa4eSsHeEqj1VDWlVNwpX0m4	2009-13			Facility	East Asia
	Graph data
71	Title of Paper	Authors	Link	Year	Location (urban/rural if single)	inpatient/outpatient	facility/community	World Region	Pathogens	0-1	2020-01-02	2020-02-03	2020-03-04	2020-04-05	2020-05-09
	Etiological study of diarrheal patients in Vientiane, Lao People's Democratic Republic	TETSU YAMASHIRO, * NOBORU NAKASONE, NAOMI HIGA, MASAAKI IWANAGA, SITHAT INSISIENGMAY, TRAYKHOUANE PHOUNANE, KHAMPHEUY MUNNALATH, NOIKASEUMSY SITHIVONG, LAY SISAVATH, BOONANG PHANTHAUAMATH, KHAMPHENG CHOMLASAK, PHONSAMAY SISULATH, AND PRASEUNTHONG VONGSANITH	https://www.ncbi.nlm.nih.gov/pmc/articles/PMC105007/	1996-07-01			Facility	East Asia	E.coli	55
									Shigella	21
									Salmonella	0
									Campylobacter	16
									Vibrio cholerae	0
									Total in Age Group	226
72	Title of Paper	Authors	Link	Year	Location (urban/rural if single)	inpatient/outpatient	facility/community	World Region	Pathogens	0-1	2020-01-02	2020-02-03	2020-03-04	2020-04-05	2020-05-09
	Etiological study of enteric viruses and the genetic diversity of Norovirus, sapovirus, adenovirus, and astrovirus in children with diarrhea in Chongqing, China	Zengzhi Ren, Yuanmei Kong, Jun Wang, Qianqian Wang, Ailong Huang and Hongmei Xu	https://pubmed.ncbi.nlm.nih.gov/24004442/	2010			Facility	East Asia	Rotavirus	73	54	2
									Norovirus	92	29	7
									Adenovirus	16	9	1
									Astrovirus	1	0	0
									Sapovirus	3	6	0
									Total in Age Group	323	122	16
73	Title of Paper	Authors	Link	Year	Location (urban/rural if single)	inpatient/outpatient	facility/community	World Region	Pathogens	0-1	2020-01-02	2020-02-03	2020-03-04	2020-04-05	2020-05-09
	Etiology and epidemiology of diarrhea in children in Hanoi, Vietnam	Trung Vu Nguyen, Phung Le Van, Chinh Le Huy, Khanh Nguyen Gia, Andrej Weintraub	https://www.sciencedirect.com/science/article/pii/S1201971205001992	2001-02-01	urban		Facility	East Asia, Vietnam	Rotavirus	111 | 1	102 | 4	42 | 3	12 | 1	7 | 0
									E.coli	54 | 3	50 | 11	15 | 5	7 | 5	6 | 2
									Shigella	2 | 0	8 | 0	6 | 0	9 | 0	3 | 0
									Total in Age Group	240 | 48	177 | 71	95 | 48	41 | 49	34 | 33
74	Title of Paper	Authors	Link	Year	Location (urban/rural if single)	inpatient/outpatient	facility/community	World Region	Pathogens	0-1	2020-01-02	2020-02-03	2020-03-04	2020-04-05	2020-05-09
	Etiology and Epidemiology of Diarrhea in Hospitalized Children from Low Income Country: A Matched Case-Control Study in Central African Republic	Sébastien Breurec1,2,3, Noémie Vanel4, Petulla Bata5, Loïc Chartier4, Alain Farra1,Loïc Favennec6, Thierry Franck1, Tamara Giles-Vernick4, Jean-Chrysostome Gody5, Liem Binh Luong Nguyen4, Manuella Onambélé1, Clotaire Rafaï1, Romy Razakandrainibe6, Laura Tondeur4, Vianney Tricou7, Philippe Sansonetti8, Muriel Vray	https://www.ncbi.nlm.nih.gov/pmc/articles/PMC4701495/	2011-13	unclear	unclear	Facility	Sub Saharan Africa	Rotavirus	90 | 8	43 | 2
									Norovirus	18 | 9	11 | 5
									Adenovirus	11 | 9	6 | 6
									Astrovirus	25 | 8	7 | 7
									E.coli	24 | 17	10 | 13
									Shigella	19 | 15	30 | 15
									Salmonella	1 | 4	8 | 3
									Campylobacter	3 | 5	3 | 3
									Giardia	0 | 6	2 | 12
									Entamoeba	0 | 1	1 | 3
									Cryptosporidium	32 | 7	7 | 2
									Total in Age Group	195 | 195	103 | 103
75	Title of Paper	Authors	Link	Year	Location (urban/rural if single)	inpatient/outpatient	facility/community	World Region	Pathogens	0-1	2020-01-02	2020-02-03	2020-03-04	2020-04-05	2020-05-09
	Etiology and epidemiology of viral diarrhea in children under the age of five hospitalized in Tianjin, China	Yabo Ouyang • Hui Ma • Min Jin • Xinwei Wang • Jingfeng Wang • Lu Xu • Shuxiang Lin • Zhiqiang Shen • Zhaoli Chen • Zhigang Qiu • Zhixian Gao • Lin Peng • Junwen Li	https://www.researchgate.net/publication/221817584_Etiology_and_epidemiology_of_viral_diarrhea_in_children_under_the_age_of_five_hospitalized_in_Tianjin_China	2008-09-01	urban	inpatient	Facility	East Asia
	Exclude-Graph data
76	Title of Paper	Authors	Link	Year	Location (urban/rural if single)	inpatient/outpatient	facility/community	World Region	Pathogens	0-1	2020-01-02	2020-02-03	2020-03-04	2020-04-05	2020-05-09
	Etiology and pathogenicity of bacterial isolates: a cross sectional study among diarrheal children below five years in central regions of Kenya	Oliver Waithaka Mbuthia1,&, Scholastica Gatwiri Mathenge1, Micah Ongeri Oyaro2, Musa Otieno Ng'ayo3	https://www.ncbi.nlm.nih.gov/pmc/articles/PMC6462152/	unclear	unclear	inpatient	Facility	Sub Saharan Africa	E.coli	37	30	17	8	6
									Shigella	8	5	1	0	0
									Salmonella	0	10	5	2	2
									Vibrio cholerae	0	0	0	1	0
									Aeromonas	0	0	3	4	0
									Total in Age Group	62	56	37	17	16
77	Title of Paper	Authors	Link	Year	Location (urban/rural if single)	inpatient/outpatient	facility/community	World Region	Pathogens	0-1	2020-01-02	2020-02-03	2020-03-04	2020-04-05	2020-05-09
	Etiology and severity of diarrheal diseases in infants at the semiarid region of Brazil: A case-control study	Aldo A. M. LimaID1*, Domingos B. Oliveira1, Josiane S. Quetz1, Alexandre HavtID1, Mara M. G. Prata1, Ila F. N. Lima1, Alberto M. Soares1, Jose ́ Q. Filho1, Noe ́lia L. Lima1, Pedro H. Q. S. Medeiros1, Ana K. S. Santos1, Herlice N. Veras1, Rafhaella N. D. G. Gondim1, Rafaela C. Pankov1, Mariana D. Bona1, Francisco A. P. Rodrigues1, Renato A. Moreira2, Ana C. O. M. Moreira2, Marcelo Bertolini2, Luc…	https://www.ncbi.nlm.nih.gov/pmc/articles/PMC6383952/	2009-12-01	urban	inpatient	Facility	South America
	Exlcude-graph data, no age breakdown
78	Title of Paper	Authors	Link	Year	Location (urban/rural if single)	inpatient/outpatient	facility/community	World Region	Pathogens	0-1	2020-01-02	2020-02-03	2020-03-04	2020-04-05	2020-05-09
	Etiology of acute diarrhea among children in Ribeirão Preto-SP, Brazil	Marta Inês Cazentini MEDEIROS, Suzel Nogueira NEME, Paulo da SILVA, Divani Maria CAPUANO, Maria Clarice ERRERA, Sueli Aparecida FERNANDES, Glória Regina do VALLE & Fernando Antonio de AVILA	https://www.scielo.br/scielo.php?script=sci_arttext&pid=S0036-46652001000100004	1994-07-01	urban	both	Facility	South America
	Exlcude-no age group n
79	Title of Paper	Authors	Link	Year	Location (urban/rural if single)	inpatient/outpatient	facility/community	World Region	Pathogens	0-1	2020-01-02	2020-02-03	2020-03-04	2020-04-05	2020-05-09
	Etiology of acute diarrhoea among children in developing countries: A multicentre study in five countries		https://www.ncbi.nlm.nih.gov/pmc/articles/PMC2393250/pdf/bullwho00050-0044.pdf
	Exclude-dated
80	Title of Paper	Authors	Link	Year	Location (urban/rural if single)	inpatient/outpatient	facility/community	World Region	Pathogens	0-1	2020-01-02	2020-02-03	2020-03-04	2020-04-05	2020-05-09
	Etiology of acute Gastroenteritis among children less than 5 years of age in Bucaramanga, Colombia: A case-control study	Ana E. Farfán-García, Aamer Imdad, Chengxian Zhang, Mónica Y. Arias-Guerrero, Nayibe T. Sánchez-Álvarez, Junaid Iqbal, Adriana E. Hernández-Gamboa, James C. Slaughter, Oscar G. Gómez-Duarte	https://journals.plos.org/plosntds/article?id=10.1371/journal.pntd.0008375	2013-14	urban	mixed	Facility	South America
	Exclude-graph data
81	Title of Paper	Authors	Link	Year	Location (urban/rural if single)	inpatient/outpatient	facility/community	World Region	Pathogens	0-1	2020-01-02	2020-02-03	2020-03-04	2020-04-05	2020-05-09
	Etiology of Childhood Diarrhea After Rotavirus Vaccine Introduction: A Prospective, Population-based Study in Nicaragua	Sylvia Becker-Dreps, MD, MPH1, Filemon Bucardo, PhD*,2, Samuel Vilchez, PhD*,2, Luis Enrique Zambrana, MD, MPH3, Lan Liu, PhD4, David J. Weber, MD, MPH1, Rodolfo Peña, MD, PhD5, Leslie Barclay, BS6, Jan Vinjé, PhD6, Michael G. Hudgens, PhD4, Johan Nordgren, PhD7, Lennart Svensson, PhD7, Douglas R. Morgan, MD, MPH1,8, Félix Espinoza, MD, PhD2, and Margarita Paniagua, MS2	https://www.ncbi.nlm.nih.gov/pmc/articles/PMC4216626/	2010-11-01	unclear	unclear	community	Sub Saharan Africa	Rotavirus	1	3
									Norovirus	16 / 46	23 /102
									Adenovirus	1	1
									Sapovirus	5 / 46	20
									E.coli	12	32
									Giardia	2	3
									Entamoeba	4	6
									Cryptosporidium	1	2
									Total in Age Group	47	103	187
82	Title of Paper	Authors	Link	Year	Location (urban/rural if single)	inpatient/outpatient	facility/community	World Region	Pathogens	0-1	2020-01-02	2020-02-03	2020-03-04	2020-04-05	2020-05-09
	Etiology of childhood diarrhea in the northeast of Brazil: significant emergent diarrheal pathogens	Ana Carolina Ramos MorenoAntônio Fernandes FilhoTânia do Amaral Tardelli GomesSônia T.S. RamosLiana P.G. MontemorVanessa C. TavaresLauro dos Santos FilhoKinue IrinoMarina Baquerizo Martinez	https://www.sciencedirect.com/science/article/pii/S0732889308001946	2000-01-01	urban	inpatient	Facility	South America
	Exclude -Graph data
	Controlled
83	Title of Paper	Authors	Link	Year	Location (urban/rural if single)	inpatient/outpatient	facility/community	World Region	Pathogens	0-1	2020-01-02	2020-02-03	2020-03-04	2020-04-05	2020-05-09
	Etiology of childhood diarrhea in Zliten, Libya	Mustafa B. Ali, BSc, MSc, Khalifa S. Ghenghesh, PhD, DipBact, Ridha B. Aissa, Bpharm, PhD, Ali Abuhelfaia, MSc, PhD, Mohamed Dufani, MD.	https://www.researchgate.net/publication/7456633_Etiology_of_childhood_diarrhea_in_Zliten-Libya	2000-01-01	urban	inpatient	Facility	North Africa	Rotavirus	42
									Shigella	0
									Salmonella	22
									Aeromonas	3
									Entamoeba	6
									Cryptosporidium	13 / 79
									Giardia	1
									Total in Age Group	124
84	Title of Paper	Authors	Link	Year	Location (urban/rural if single)	inpatient/outpatient	facility/community	World Region	Pathogens	0-1	2020-01-02	2020-02-03	2020-03-04	2020-04-05	2020-05-09
	Etiology of diarrhea among children under the age five in China: Results from a five-year surveillance	Jianxing Yua,o, Huaiqi Jingb,o, Shengjie Laia,n,o, Wenbo Xuc, Mengfeng Lid, Jianguo Wue, Wei Liuf, Zhenghong Yuang, Yu Chenh, Shiwen Zhaoi, Xinhua Wangj, Zhuo Zhaok, Lu Rana, Shuyu Wul,m, John D. Klenal,m, Luzhao Fenga, Fu Lie, Xianfei Yeh, Yanzi Qiue, Xin Wangb, Hongjie Yua, Zhongjie Lia,*, and Weizhong Yanga,**	https://www.ncbi.nlm.nih.gov/pmc/articles/PMC4667737/	2009-13	mixed	inpatient	Facility	East Asia
	Exclude-no age breakdown/graph data
85	Title of Paper	Authors	Link	Year	Location (urban/rural if single)	inpatient/outpatient	facility/community	World Region	Pathogens	0-1	2020-01-02	2020-02-03	2020-03-04	2020-04-05	2020-05-09
	Etiology of diarrhea in a rural community in western Thailand: importance of enteric viruses and enterovirulent Escherichia coli	Peter Echeverria, Charles W. Hoge, Ladaporn Bodhidatta, Chatchai Tungtaem, John Herrmann, Somchai Imlarp,	https://academic.oup.com/jid/article-abstract/169/4/916/826220?redirectedFrom=fulltext	1991	Rural - Thailand		Facility	East Asia	E.coli	17					3
		and Kazumichi Tamur							Shigella	3					4
									Salmonella	4					1
	E. Coli split								Campylobacter	8					0
									Total in Age Group	66					21
86	Title of Paper	Authors	Link	Year	Location (urban/rural if single)	inpatient/outpatient	facility/community	World Region	Pathogens	0-1	2020-01-02	2020-02-03	2020-03-04	2020-04-05	2020-05-09
	Etiology of diarrhea in children younger than 5 years of age admitted in a rural hospital of Southern Mozambique	INACIO M. MANDOMANDO,* EUSEBIO V. MACETE, JOAQUIM RUIZ, SERGI SANZ, FATIMA ABACASSAMO, XAVIER VALLÈS, JAHIT SACARLAL, MARGARITA M. NAVIA, JORDI VILA, PEDRO L. ALONSO, AND JOAQUIM GASCON	http://www.ajtmh.org/docserver/fulltext/14761645/76/3/0760522.pdf?expires=1599144514&id=id&accname=guest&checksum=B8299AE51EDD015A6D5160B8D0B06037	2000-01-01	Rural - Mozambique		Facility	Sub Saharan Africa	Rotavirus	1	2
	E. coli split								E.coli	73	37
	Additional parasites								Shigella	0	1
									Salmonella	5	6
									Campylobacter	6	3
									Vibrio cholerae	0	1
									Entamoeba	1	1
									Cryptosporidium	0	3
									Total in Age Group	285	198
87	Title of Paper	Authors	Link	Year	Location (urban/rural if single)	inpatient/outpatient	facility/community	World Region	Pathogens	0-1	2020-01-02	2020-02-03	2020-03-04	2020-04-05	2020-05-09
	Etiology of diarrhea requiring hospitalization in Bangladesh by quantitative PCR, 2014-2018	Mami Taniuchi, Kamrul Islam, Md. Abu Sayeed, James A. Platts-Mills, Md. Taufiqul Islam, Md. Imam Ul Khabir, Muntasir Rahman,2 2 2 2 1 1,a 2,a Zahid Hasan Khan, Yasmin Ara Begum, Farhana Khanam, Ashraful Islam Khan, Jie Liu, Eric R. Houpt, and Firdausi Qadri	https://academic.oup.com/cid/advance-article/doi/10.1093/cid/ciaa840/5864116	2014-18	mixed	inpatient	Facility	South Asia
	No age breakdown/only AFs reported
88	Title of Paper	Authors	Link	Year	Location (urban/rural if single)	inpatient/outpatient	facility/community	World Region	Pathogens	0-1	2020-01-02	2020-02-03	2020-03-04	2020-04-05	2020-05-09
	Identification of Etiology-Specific Diarrhea Associated With Linear Growth Faltering in Bangladeshi Infants
	Graph Data
89	Title of Paper	Authors	Link	Year	Location (urban/rural if single)	inpatient/outpatient	facility/community	World Region	Pathogens	0-1	2020-01-02	2020-02-03	2020-03-04	2020-04-05	2020-05-09
	Etiology, epidemiology and clinical characteristics of acute diarrhea in hospitalized children in rural Peru		https://jidc.org/index.php/journal/article/view/31618180/1768	2011-12-01	rural	i	Facility	South America	Rotavirus	13
									Norovirus	5
									Adenovirus	6
									E.coli	4
									Shigella	8
									Salmonella	1
									Campylobacter	12
									Total in Age Group	43
90	Title of Paper	Authors	Link	Year	Location (urban/rural if single)	inpatient/outpatient	facility/community	World Region	Pathogens	0-1	2020-01-02	2020-02-03	2020-03-04	2020-04-05	2020-05-09
	Frequency of Adenoviruses, Rotaviruses and Noroviruses Among Diarrhea Samples Collected From Infants of Zabol, Southeastern Iran	Javad Sharifi-Rad Miri, Seyedeh Mahsan Hoseini Alfatemi, Mehdi Sharifi-Rad, Abdolhossein	https://www.ncbi.nlm.nih.gov/pmc/articles/PMC4377170/
	Total Sample size <100
91	Title of Paper	Authors	Link	Year	Location (urban/rural if single)	inpatient/outpatient	facility/community	World Region	Pathogens	0-1	2020-01-02	2020-02-03	2020-03-04	2020-04-05	2020-05-09
	Frequency of rotavirus and enteric adenovirus in children with acute gastroenteritis in Halfeti district, Sanliurfa, Turkey	Adnan Barutçu, Saliha Barutçu	https://dergipark.org.tr/tr/download/article-file/1011279	2017-19	unclear	inpatient	Facility	Eastern Meditteranean	Rotavirus	33	63
									Adenovirus	3	3
									Total in Age Group	167	189
92	Title of Paper	Authors	Link	Year	Location (urban/rural if single)	inpatient/outpatient	facility/community	World Region	Pathogens	0-1	2020-01-02	2020-02-03	2020-03-04	2020-04-05	2020-05-09
	Gastrointestinal Infections and Diarrheal Disease in Ghanaian Infants and Children: An Outpatient Case-Control Study	Ralf Krumkamp, Nimako Sarpong, Norbert Georg Schwarz, Julia Adelkofer, Wibke Loag, Daniel Eibach, Ralf Matthias Hagen, Yaw Adu-Sarkodie, Egbert Tannich, Jürgen May	https://journals.plos.org/plosntds/article/file?id=10.1371/journal.pntd.0003568&type=printable	2007-08-01	rural		Facility	Sub Saharan Africa
	No age breakdown
	Case control split
93	Title of Paper	Authors	Link	Year	Location (urban/rural if single)	inpatient/outpatient	facility/community	World Region	Pathogens	0-1	2020-01-02	2020-02-03	2020-03-04	2020-04-05	2020-05-09
	Giardia and Cryptosporidium in children with diarrhea, Kufra, Libya, a North African migration route city	Frhat M.A. Saaed, Jerry E. Ongerth	https://www.sciencedirect.com/science/article/pii/S1438463918308356	2013-14
	Wrong Age groups
94	Title of Paper	Authors	Link	Year	Location (urban/rural if single)	inpatient/outpatient	facility/community	World Region	Pathogens	0-1	2020-01-02	2020-02-03	2020-03-04	2020-04-05	2020-05-09
	High prevalence of enteric viruses associated with acute gastroenteritis in pediatric patients in a low-income area in Vitória, Southeastern Brazil	Rodrigo Pratte‐Santos, Marize Pereira Miagostovich, Túlio Machado Fumian, Ethel Leonor Maciel, Sara Angelino Martins, Sérvio Túlio Cassini, Regina Keller		2018	Brazil	Inpatient	Facility	South America	Rotavirus	19
	Age Group Total								Norovirus	14
	Neil can't access								Adenovirus	12
									Total in Age Group
95	Title of Paper	Authors	Link	Year	Location (urban/rural if single)	inpatient/outpatient	facility/community	World Region	Pathogens	0-1	2020-01-02	2020-02-03	2020-03-04	2020-04-05	2020-05-09
	Identification and antimicrobial resistance patterns of bacterial enteropathogens from children aged 0-59 months at the University Teaching Hospital, Lusaka, Zambia: a prospective cross sectional study	Harriet Chiyangi1,2, John B. Muma3 , Sydney Malama4*, Joel Manyahi4 , Ahmed Abade2 , Geoffrey Kwenda5 and Mecky I. Matee	http://content.ebscohost.com/ContentServer.asp?EbscoContent=dGJyMNLe80SeprE40dvuOLCmsEiep65Sr6u4S7KWxWXS&ContentCustomer=dGJyMPGut1C3rLZNuePfgeyx43zx1%2B6B&T=P&P=AN&S=R&D=a9h&K=122978109	2017	Zambia	outpatient	Facility	East Africa	E.coli	6	3	1	2	3
	Age Group Total								Shigella	2	1	1	3	5
									Salmonella	4	10	4	1	2
									Campylobacter	0	1	0	0	2
									Vibrio cholerae	2	13	5	7	7
									Total Positive
									Total in Age Group
96	Title of Paper	Authors	Link	Year	Location (urban/rural if single)	inpatient/outpatient	facility/community	World Region	Pathogens	0-1	2020-01-02	2020-02-03	2020-03-04	2020-04-05	2020-05-09
	Identification of Enteropathogens by Multiplex PCR among Rural and Urban Guatemalan Children with Acute Diarrhea								Rotavirus
	Graph data - don't think it's usable								Norovirus
97	Title of Paper	Authors	Link	Year	Location (urban/rural if single)	inpatient/outpatient	facility/community	World Region	Pathogens	0-1	2020-01-02	2020-02-03	2020-03-04	2020-04-05	2020-05-09
	Impact of co-infections with enteric pathogens on children suffering from acute diarrhea in southwest China	Shun-Xian Zhang1,2† , Yong-Ming Zhou3† , Wen Xu3 , Li-Guang Tian1,2, Jia-Xu Chen1,2, Shao-Hong Chen1,2, Zhi-Sheng Dang1,2, Wen-Peng Gu3 , Jian-Wen Yin3 , Emmanuel Serrano4,5 and Xiao-Nong Zhou	http://content.ebscohost.com/ContentServer.asp?EbscoContent=dGJyMNLe80SeprE40dvuOLCmsEiep65Srq%2B4SrWWxWXS&ContentCustomer=dGJyMPGut1C3rLZNuePfgeyx43zx1%2B6B&T=P&P=AN&S=R&D=asn&K=116497002	2016	China	outpatient	facility	East Asia	Rotavirus
	No age group data								Norovirus
98	Title of Paper	Authors	Link	Year	Location (urban/rural if single)	inpatient/outpatient	facility/community	World Region	Pathogens	0-1	2020-01-02	2020-02-03	2020-03-04	2020-04-05	2020-05-09
	Importance of viral pathogens in children with acute gastroenteritis in the south of Iran	Akram Najafi, Shariat Najafi, Katayoun Vahdat, Mohammad Kargar, and Negin Javdani	https://www.ncbi.nlm.nih.gov/pmc/articles/PMC6078611/	2013	Iran	Inpatient	Facility	Middle East	Rotavirus	36	34	8	5	5
	Age Group Total								Norovirus	21	17	4	2	2
									Adenovirus	6	7	2	-	2
									Astrovirus	3	4	-	1	1
									Total in Age Group
99	Title of Paper	Authors	Link	Year	Location (urban/rural if single)	inpatient/outpatient	facility/community	World Region	Pathogens	0-1	2020-01-02	2020-02-03	2020-03-04	2020-04-05	2020-05-09
	Incidence of enteric pathogens causing community gastroenteritis among kindergarten children in Gaza	Nahed A1 Laham3'*, M ansour Elyazjib, Rohaifa Al-Haddadc and Fouad Ridwanc	http://content.ebscohost.com/ContentServer.asp?EbscoContent=dGJyMNLe80SeprE40dvuOLCmsEieprdSs6%2B4SLOWxWXS&ContentCustomer=dGJyMPGut1C3rLZNuePfgeyx43zx1%2B6B&T=P&P=AN&S=R&D=asn&K=97583717	2013	Gaza	outpatient	community	Middle East	Rotavirus				1	2
									E.coli				0	0
									Shigella				1	1
									Giardia				0	14
									Entamoeba				9	17
									Total Positive
									Total in Age Group				12	51
100	Title of Paper	Authors	Link	Year	Location (urban/rural if single)	inpatient/outpatient	facility/community	World Region	Pathogens	0-1	2020-01-02	2020-02-03	2020-03-04	2020-04-05	2020-05-09
	Increase in the detection rate of viral and parasitic enteric pathogens among Egyptian children with acute diarrhea	Hanan El-Mohammady, Adel Mansour, Hind Ibrahim Shaheen, Nagwa Hanna Henien, Mohamed Salah Motawea, Ismail Rafaat, Manal Moustafa, Ibrahim Adib-Messih, Peter J. Sebeny, Sylvia Y.N. Young, John D. Klena	https://jidc.org/index.php/journal/article/view/23277502/791	2012	Both - Egypt	Outpatient	Facility	Northeast Africa	Norovirus	126	37	12
	I don't think the totals are correct								Adenovirus	26	4	2
									Astrovirus	32	19	2
									E.coli	69	34	21
									Giardia	41	36	25
									Salmonella	1	1	0
									Campylobacter	26	8	2
									Cryptosporidium	22	25	3
									Total in Age Group	968	524	216
101	Title of Paper	Authors	Link	Year	Location (urban/rural if single)	inpatient/outpatient	facility/community	World Region	Pathogens	0-1	2020-01-02	2020-02-03	2020-03-04	2020-04-05	2020-05-09
	Infection, diarrhea, and dysentery caused by Shigella species and Campylobacter jejuni among Guatemalan rural children								Rotavirus
	Data seems to be unusable								Norovirus
									Adenovirus
									Astrovirus
									Sapovirus
									E.coli
									Shigella
									Salmonella
									Campylobacter
									Vibrio cholerae
									Aeromonas
									Entamoeba
									Cryptosporidium
									Total in Age Group
102	Title of Paper	Authors	Link	Year	Location (urban/rural if single)	inpatient/outpatient	facility/community	World Region	Pathogens	0-1	2020-01-02	2020-02-03	2020-03-04	2020-04-05	2020-05-09
	Infectious agents causing acute watery diarrhoea in infants and young children in Bangladesh and their public health implications	Syed Samiul Hoque, A. S. G. Faruquc, D. Mahalanabis, and A. Hasnat	https://watermark-silverchair-com.ezproxy.bu.edu/40-6-351.pdf?token=AQECAHi208BE49Ooan9kkhW_Ercy7Dm3ZL_9Cf3qfKAc485ysgAAAsUwggLBBgkqhkiG9w0BBwagggKyMIICrgIBADCCAqcGCSqGSIb3DQEHATAeBglghkgBZQMEAS4wEQQMQjLjRXDYHSTI7Fo3AgEQgIICeGOaxAzhE7x2KnwRxJWXsSS6SRiY095COheG0vw6evKj0YqVLkDkD935KGXfVamF7Cea7yuM4K_GQw9syomZzM58dKg3jM0sNBa_VdAQnkDotAsncEb4dck8nvNj6QLHLLZmHOTSijMTyFFWybrslK5MhfmnEehckuGhKXocIFxszx3…	1994
	1980s data
103	Title of Paper	Authors	Link	Year	Location (urban/rural if single)	inpatient/outpatient	facility/community	World Region	Pathogens	0-1	2020-01-02	2020-02-03	2020-03-04	2020-04-05	2020-05-09
	Influence of enteric viruses on gastroenteritis in Albania: epidemiological and molecular analysis	Arrivi Fabiana, Domenica Donia, Rosanna Gabrieli, Anna Rita Petrinca, Fabian Cenko, Durim Bebeci, Anna Maria Doro Altan, Ersilia Buonomo, and Maurizio Divizia		2007	Both - Albania	Both	Facility	Southeast Europe	Rotavirus	58	43
									Norovirus	9	7
									Adenovirus	8	6
									Astrovirus	2	3
									Total in Age Group	153	117
104	Title of Paper	Authors	Link	Year	Location (urban/rural if single)	inpatient/outpatient	facility/community	World Region	Pathogens	0-1	2020-01-02	2020-02-03	2020-03-04	2020-04-05	2020-05-09
	Intestinal parasitic infections among children under five years of age presenting with diarrhoeal diseases to two public health facilities in Hawassa, South Ethiopia	Getamesay Mulatu1 , Ahmed Zeynudin2 , Endalew Zemene2*, Serkadis Debalke2 and Getenet Beyene2	http://content.ebscohost.com/ContentServer.asp?EbscoContent=dGJyMNXb4kSeprA40dvuOLCmsEieqLFSsqi4S7OWxWXS&ContentCustomer=dGJyMPGut1C3rLZNuePfgeyx43zx1%2B6B&T=P&P=AN&S=R&D=asn&K=110875565	2015	Ethiopia	outpatient	facility	East Africa	Rotavirus
	Not sure if data usable								Norovirus
	Parasites are split into groups and it isn't clear whether they were ALL identified or one of them was								Adenovirus
									Astrovirus
									Sapovirus
									E.coli
									Shigella
									Salmonella
									Campylobacter
									Giardia	2	1	2	2	2
									Aeromonas	2	2	3	4	2
									Entamoeba	2	3	6	2	5
									Cryptosporidium	1	0	2	0	3
									Other
										58	42	30	13	15
105	Title of Paper	Authors	Link	Year	Location (urban/rural if single)	inpatient/outpatient	facility/community	World Region	Pathogens	0-1	2020-01-02	2020-02-03	2020-03-04	2020-04-05	2020-05-09
	Intestinal parasitic infections in children presenting with diarrhoea in outpatient and inpatient settings in an informal settlement of Nairobi, Kenya	Cecilia Kathure Mbae, David James Nokes, Erastus Mulinge, Joyce Nyambura, Anthony Waruru, and Samuel Kariuki	https://www.ncbi.nlm.nih.gov/pmc/articles/PMC3673844/	2013	Urban slum? - Kenya	Both	Facility?	Sub-Saharan Africa	Giardia	10	23	26	26	13
	This should be set but would love if you could check if table 5 has any significance								Entamoeba	42	52	61	46	24
									Cryptosporidium	76	75	23	6	6
									Total in Age Group	758	528	408	241	148
106	Title of Paper	Authors	Link	Year	Location (urban/rural if single)	inpatient/outpatient	facility/community	World Region	Pathogens	0-1	2020-01-02	2020-02-03	2020-03-04	2020-04-05	2020-05-09
	Isolated and Non-Isolated Enteric Pathogens in Children With Diarrhea and Related Laboratory Characteristics	Hossein Dahifar, MD. 1 , Aboulfazl Ghorbani, MD. 2 , Manijeh Ghods, PhD. 3	https://pdfs.semanticscholar.org/46f6/a94289dc5e07dbe42cf6f3c219cfd91775ed.pdf	2008	Iran	Inpatient	Facility	Middle East	E.coli	63	55	14	14	10
	Not sure if totals were supposed to include both cases and controls								Shigella	-	2	-	-	4
	No pathogens isolated from controls								Salmonella	1	1	-	1	-
									Total in Age Group	367	306	67	51	34
									Controls	151	109	53	32	26
107	Title of Paper	Authors	Link	Year	Location (urban/rural if single)	inpatient/outpatient	facility/community	World Region	Pathogens	0-1	2020-01-02	2020-02-03	2020-03-04	2020-04-05	2020-05-09
	Isolation and Antimicrobial Susceptibility Profile of Shigella and Salmonella Species from Children with Acute Diarrhoea in Mekelle Hospital and Semen Health Center, Ethiopia	Gebremichael Gebreegziabher1 , Daniel Asrat1 , Yimtubezinash W/Amanuel1 , Tesfalem Hagos1	http://content.ebscohost.com/ContentServer.asp?EbscoContent=dGJyMNXb4kSeprA40dvuOLCmsEieqLFSsKa4SbWWxWXS&ContentCustomer=dGJyMPGut1C3rLZNuePfgeyx43zx1%2B6B&T=P&P=AN&S=R&D=asn&K=131519182	2018	Ethiopia	outpatient	facility/community	East Africa	Entameoba histolytica						14
	Not sure if you can calculate totals								Giardia lamblia						14
	No age group totals								Hymenolepis nana						4
									Taenea species						1
									Trichuris trichuria						1
									Schistosoma mansonni						1
									Shigella						4
									Salmonella						4
									Entrovious vermicularis						0
									Total in Age Group
108	Title of Paper	Authors	Link	Year	Location (urban/rural if single)	inpatient/outpatient	facility/community	World Region	Pathogens	0-1	2020-01-02	2020-02-03	2020-03-04	2020-04-05	2020-05-09
	Laboratory-Confirmed Cholera and Rotavirus among Patients with Acute Diarrhea in Four Hospitals in Haiti, 2012–2013	Maria W. Steenland, Gerard A. Joseph, Mentor Ali Ber Lucien, Nicole Freeman, Marisa Hast, Benjamin L. Nygren, Eyal Leshem, Stanley Juin, Michele B. Parsons, Deborah F. Talkington, Eric D. Mintz, John Vertefeuille, S. Arunmozhi Balajee, Jacques Boncy, and Mark A. Katz*	https://www.ncbi.nlm.nih.gov/pmc/articles/PMC3795093/	2013	Haiti	Inpatient	Facility	Carribean	Rotavirus	31
									Shigella	2
									Salmonella	0
									Vibrio cholerae	27
									Total in Age Group	202
109	Title of Paper	Authors	Link	Year	Location (urban/rural if single)	inpatient/outpatient	facility/community	World Region	Pathogens	0-1	2020-01-02	2020-02-03	2020-03-04	2020-04-05	2020-05-09
	Major enteropathogenic bacteria isolated from diarrheal patients in Bolivia: A hospital-based study	Akiyoshi Utsunomiya*,1, Daniel Elio-Calvo2, Armando Alberto Benitez Reyes2, Ernesto Sanzetenea Castro2, Enrique Rodriguez2, Carolina Tress3, Jenny I. Zamora de Corzo4, Erika Hannover5, Akemi Kai6, Kazumichi Tamura7, and Naomi Higa8		1995	Bolivia	Both	Facility	South America	Rotavirus
	Wrong age group								Norovirus
110	Title of Paper	Authors	Link	Year	Location (urban/rural if single)	inpatient/outpatient	facility/community	World Region	Pathogens	0-1	2020-01-02	2020-02-03	2020-03-04	2020-04-05	2020-05-09
	Microbial pathogens associated with acute childhood diarrhoea in Kumasi, Ghana	Gilbert Kotei Ashie1 , Mohamed Mutocheluh1* , Michael Owusu2 , Theophilus Benjamine Kwofe1 , Samuel Akonor1 , Patrick Williams Narkwa1 , Samuel Blay Nguah3 and Joslin Dogbe3	https://bmcresnotes.biomedcentral.com/track/pdf/10.1186%2Fs13104-017-2578-9	2017	Ghana	outpatient	facility	West Africa	Rotavirus	16	42
									Adenovirus	23	6
									Shigella	5	8
									Salmonella	7	2
									Total Positive
									Total in Age Group	155	132
111	Title of Paper	Authors	Link	Year	Location (urban/rural if single)	inpatient/outpatient	facility/community	World Region	Pathogens	0-1	2020-01-02	2020-02-03	2020-03-04	2020-04-05	2020-05-09
	Molecular and Epidemiologic Analysis of Diarrheal Pathogens in Children With Acute Gastroenteritis in Bangladesh During 2014-2019	Nadim Sharif, Nasir Uddin Nobel, Najmuj Sakib, Syeda Moriam Liza, Shafia Tasnim Khan, Baki Billah, Anowar Khasru Parvez, Aynul Haque, Ali Azam Talukder, and Shuvra Kanti Dey		2020	Bangladesh	not sure	Facility	South Asia	E.coli	18	13	8	7	5
									Shigella	4	3	2	2	2
									Salmonella	6	5	3	2	1
									Vibrio cholerae	24	8	5	4	3
									Total in Age Group	154	76	31	54	34
112	Title of Paper	Authors	Link	Year	Location (urban/rural if single)	inpatient/outpatient	facility/community	World Region	Pathogens	0-1	2020-01-02	2020-02-03	2020-03-04	2020-04-05	2020-05-09
	Molecular characterization of rotaviruses, Noroviruses, sapovirus, and adenoviruses in patients with acute gastroenteritis in Thailand	Leera Kittigul,1 * Kannika Pombubpa,1 Yuthana Taweekate,1 Thanapat Yeephoo,2 Pattara Khamrin,3 and Hiroshi Ushijima	https://onlinelibrary-wiley-com.proxy2.library.illinois.edu/doi/pdfdirect/10.1002/jmv.21380	2009	Thailand	Inpatient	Facility	South East Asia	Rotavirus						2
									Norovirus						0
									Adenovirus						0
									Sapovirus						1
									Total Positive						3
									Total in Age Group						19
113	Title of Paper	Authors	Link	Year	Location (urban/rural if single)	inpatient/outpatient	facility/community	World Region	Pathogens	0-1	2020-01-02	2020-02-03	2020-03-04	2020-04-05	2020-05-09
	Molecular epidemiology of enteric viruses and genotyping of rotavirus A, adenovirus and astrovirus among children under 5 years old in Gabon	Sonia Etenna Lekana-Douki a , Claudine Kombila-Koumavor a , Dieudonne´ Nkoghe a,b , Christian Drosten c , Jan Felix Drexler c , Eric M. Leroy	https://pdf.sciencedirectassets.com/272991/1-s2.0-S1201971215X00051/1-s2.0-S1201971215000703/main.pdf?X-Amz-Security-Token=IQoJb3JpZ2luX2VjEKH%2F%2F%2F%2F%2F%2F%2F%2F%2F%2FwEaCXVzLWVhc3QtMSJHMEUCIQC7T69UyBdzPEc2IhX4ngABL8X91cUwf9i9XY8bT0EZ9gIgU9KOrgYqKYPlvJhZhsO1yTp7uZNx%2Btz17LwGnGz5nKUqvQMImv%2F%2F%2F%2F%2F%2F%2F%2F%2F%2FARADGgwwNTkwMDM1NDY4NjUiDDRgd3ip1PowYMcmdCqRA3Mv05mqZbFUyQmeHzYd3qighm7RKH…	2015	Gabon	inpatient	Facility	Central Africa	Rotavirus
	No pathogen breakdown								Norovirus
114	Title of Paper	Authors	Link	Year	Location (urban/rural if single)	inpatient/outpatient	facility/community	World Region	Pathogens	0-1	2020-01-02	2020-02-03	2020-03-04	2020-04-05	2020-05-09
	Molecular epidemiology of enteric viruses in children with sporadic gastroenteritis in Valencia, Venezuela	Germa´n G. Gonza´lez,1,2* Ferdinando Liprandi,1 and Juan E. Ludert3		2011	Venezuela	inpatient	Facility	South America	Rotavirus
	No numbers on graph. Don't think data is usable								Norovirus
	Neil cant access								Adenovirus
									Astrovirus
									Sapovirus
									E.coli
									Shigella
									Salmonella
									Campylobacter
									Vibrio cholerae
									Aeromonas
									Entamoeba
									Cryptosporidium
									Other
115	Title of Paper	Authors	Link	Year	Location (urban/rural if single)	inpatient/outpatient	facility/community	World Region	Pathogens	0-1	2020-01-02	2020-02-03	2020-03-04	2020-04-05	2020-05-09
	Molecular prevalence of intestinal parasites infections in children with diarrhea in Franceville, Southeast of Gabon	Sandrine Lydie Oyegue-Liabagui1,2* , Nal Kennedy Ndjangangoye1,2, Lady Charlene Kouna2 , Gwladys Mirlande Lekolo2 , Franck Mounioko3 , Sylvie Kwedi Nolna4 and Jean Bernard Lekana-Douki2,5	https://bmcinfectdis.biomedcentral.com/track/pdf/10.1186%2Fs12879-020-05071-x	2020	Gabon	inpatient	Facility	Central Africa	Enterocytozoon bieneusi
	Wrong age groups								Dientamoeba fragilis
									Encephalitozoon intestinalis
									Cryptosporidium hominis/parvum
									Hymenolepis sp
									Trichuris trichiura
									Total Positive
									Total in Age Group
116	Title of Paper	Authors	Link	Year	Location (urban/rural if single)	inpatient/outpatient	facility/community	World Region	Pathogens	0-1	2020-01-02	2020-02-03	2020-03-04	2020-04-05	2020-05-09
	Molecular Survey of Viral and Bacterial Causes of Childhood Diarrhea in Khartoum State, Sudan	Mosab A. Adam1,2†, Ji Wang1†, Khalid-A. Enan2 , Hongwei Shen1,3, Hao Wang1 , Abdel R. El Hussein2 , Azza B. Musa2 , Isam M. Khidir 2,4 * and Xuejun Ma1 *		2018	Sudan (rural)	Inpatient	Facility	North Africa	Rotavirus
	No age data								Norovirus
117	Title of Paper	Authors	Link	Year	Location (urban/rural if single)	inpatient/outpatient	facility/community	World Region	Pathogens	0-1	2020-01-02	2020-02-03	2020-03-04	2020-04-05	2020-05-09
	Multiple etiologies of infectious diarrhea and concurrent infections in a pediatric outpatient-based screening study in Odisha, India	Arpit Kumar Shrivastava1 , Subrat Kumar1 , Nirmal Kumar Mohakud2 , Mrutyunjay Suar1 and Priyadarshi Soumyaranjan Sahu	http://content.ebscohost.com/ContentServer.asp?EbscoContent=dGJyMNXb4kSeprA40dvuOLCmsEieqLBSsau4TbKWxWXS&ContentCustomer=dGJyMPGut1C3rLZNuePfgeyx43zx1%2B6B&T=P&P=AN&S=R&D=asn&K=122468825	2017	India	Outpatient	Facility	South Asia	Rotavirus
	Wrong age groups								Norovirus
118	Title of Paper	Authors	Link	Year	Location (urban/rural if single)	inpatient/outpatient	facility/community	World Region	Pathogens	0-1	2020-01-02	2020-02-03	2020-03-04	2020-04-05	2020-05-09
	Norovirus and rotavirus infections in children less than five years of age hospitalized with acute gastroenteritis in Indonesia	Hera Nirwati, Celeste M. Donato, Yuli Mawarti, Nenny S. Mulyani, Aqsa Ikram, Abu T. Aman, Maikel P. Peppelenbosch, Yati Soenarto, Qiuwei Pan & Mohamad S. Hakim	https://link-springer-com.ezproxy.bu.edu/article/10.1007/s00705-019-04215-y	2019	Indonesia	Inpatient	Facility	Southeast Asia	Rotavirus	102	87	39
	Age Group Total								Norovirus	32	41	21
									Total in Age Group
119	Title of Paper	Authors	Link	Year	Location (urban/rural if single)	inpatient/outpatient	facility/community	World Region	Pathogens	0-1	2020-01-02	2020-02-03	2020-03-04	2020-04-05	2020-05-09
	Occurrence of enteropathogenic bacteria in children under 5 years with diarrhoea in south Tehran	M.M.S. Dallal,1 M.R. Khorramizadeh1 and K. MoezArdalan	https://apps.who.int/iris/bitstream/handle/10665/117154/12_6_2006_792_797.pdf?sequence=1&isAllowed=y	2006	Iran	Inpatient	Facility	Middle East	Rotavirus
	Amazing data but no age totals? :(								Norovirus
									E.coli	30	43	20	14	2
									Shigella	4	10	10	18	12
									Salmonella	4	6	8	10	18
									Campylobacter	11	4	0	0	0
									Yersinia	3	4	2	0	2
									Total in Age Group
120	Title of Paper	Authors	Link	Year	Location (urban/rural if single)	inpatient/outpatient	facility/community	World Region	Pathogens	0-1	2020-01-02	2020-02-03	2020-03-04	2020-04-05	2020-05-09
	Parasitism and diarrhoea in children from two rural communities and marginal barrio in Honduras	Rina Girard Kaminsky’		1991	honduras (rural)			Central America	Trichuris trichiura	6	18	18	21	13
									Ascaris lumbricoides	11	34	29	32	17
									Blastocystis hominis	10	30	23	32	25
									Chilomastix mesnili	16	27	22	26	15
									Trichuris hominis	14	19	14	23	10
									E.coli	10	33	29	41	27
									Dientamoeba fragilis	1	0	5	2	0
									Iodamoeba bütschlii	5	11	9	20	18
									Endolimax Nana	8	20	21	30	29
									S. Stercoralis	0	0	1	2	3
									Hymenolepis nana	2	7	4	6	4
									Entamoeba	11	30	30	48	27
									Cryptosporidium	11	4	2	1	0
									Giardia	27	47	27	32	24
									Total in Age Group	43	66	45	60	45
121	Title of Paper	Authors	Link	Year	Location (urban/rural if single)	inpatient/outpatient	facility/community	World Region	Pathogens	0-1	2020-01-02	2020-02-03	2020-03-04	2020-04-05	2020-05-09
	Pathogen-Specific Burden of Outpatient Diarrhea in Infants in Nepal: A Multisite Prospective Case-Control Study	Cristina V. Cardemil,1 Jeevan B. Sherchand,2 Laxman Shrestha,2 Arun Sharma,2 Howard E. Gary, Jr.,1 Concepcion F. Estivariz,1 Marta Diez-Valcarce,3 M. Leanne Ward,3 Michael D. Bowen,3 Jan Vinjé,3 Umesh Parashar, 3 and Susan Y. Chu1	http://content.ebscohost.com/ContentServer.asp?EbscoContent=dGJyMNXb4kSeprA40dvuOLCmsEiep7dSs6a4SreWxWXS&ContentCustomer=dGJyMPGut1C3rLZNuePfgeyx43zx1%2B6B&T=P&P=AN&S=R&D=asn&K=125003650	2017	Nepal	outpatient	facility	South Asia	Rotavirus	115
									Norovirus	26
									Adenovirus	3
									Astrovirus
									Sapovirus
									E.coli	14
									Shigella	2
									Salmonella	52
									Campylobacter	29
									Vibrio cholerae	1
									Giardia	8
									Entamoeba	0
									Cryptosporidium	14
									Other
										307
122	Title of Paper	Authors	Link	Year	Location (urban/rural if single)	inpatient/outpatient	facility/community	World Region	Pathogens	0-1	2020-01-02	2020-02-03	2020-03-04	2020-04-05	2020-05-09
	Molecular characterization of rotaviruses, Noroviruses, Sapovirus, and adenoviruses in patients with acute gastroenteritis in Thailand	James A Platts-Mills, Sudhir Babji*, Ladaporn Bodhidatta*, Jean Gratz*, Rashidul Haque*, Alexandre Havt*, Benjamin J J McCormick*, Monica McGrath*, Maribel Paredes Olortegui*, Amidou Samie*, Sadia Shakoor*, Dinesh Mondal, Ila F N Lima, Dinesh Hariraju, Bishnu B Rayamajhi, Shahida Qureshi, Furqan Kabir, Pablo P Yori, Brenda Mufamadi, Caroline Amour, J Daniel Carreon, Stephanie A Richard, Dennis La…	https://pdf.sciencedirectassets.com/286970/1-s2.0-S2214109X15X00052/1-s2.0-S2214109X15001515/main.pdf?X-Amz-Security-Token=IQoJb3JpZ2luX2VjEJ%2F%2F%2F%2F%2F%2F%2F%2F%2F%2F%2FwEaCXVzLWVhc3QtMSJIMEYCIQCYhouyyC84z6sNZOeRfAX2Xvpg1wblCFsgWGnQjOcaDAIhAPDDG6Pn0islX8Vcr%2FA5oPeE%2FL75slqGmjSpFVGIMDk7Kr0DCJj%2F%2F%2F%2F%2F%2F%2F%2F%2F%2FwEQAxoMMDU5MDAzNTQ2ODY1IgyXRTaK45WRJ6pY94YqkQPjixPgf2feLknuRFHgkWJrkb…	2015	Multicenter			Multicenter	Rotavirus
	Don't think data is usable								Norovirus
									Adenovirus
									Astrovirus
									Sapovirus
									E.coli
									Shigella
									Salmonella
									Campylobacter
									Vibrio cholerae
									Aeromonas
									Entamoeba
									Cryptosporidium
									Other
123	Title of Paper	Authors	Link	Year	Location (urban/rural if single)	inpatient/outpatient	facility/community	World Region	Pathogens	0-1	2020-01-02	2020-02-03	2020-03-04	2020-04-05	2020-05-09
	Pathogen-specific etiology and burden of community diarrhea in the first two years of life in developing countries: Results from the mal-ED multisite cohort study								Rotavirus
	Graph data but this is a MAL-ED study so I'm assuming it should be available in tabular format somewhere???								Norovirus
	Reports AFs								Adenovirus
									Astrovirus
									Sapovirus
									E.coli
									Shigella
									Salmonella
									Campylobacter
									Vibrio cholerae
									Aeromonas
									Entamoeba
									Cryptosporidium
									Other
124	Title of Paper	Authors	Link	Year	Location (urban/rural if single)	inpatient/outpatient	facility/community	World Region	Pathogens	0-1	2020-01-02	2020-02-03	2020-03-04	2020-04-05	2020-05-09
	Pediatric Diarrhea in Southern Ghana: Etiology and Association with Intestinal Inflammation and Malnutrition	Japheth A. Opintan,* Mercy J. Newman, Patrick F. Ayeh-Kumi, Raymond Affrim, Rosina Gepi-Attee, Jesus E. A. D. Sevilleja, James K. Roche, James P. Nataro, Cirle A. Warren, and Richard L. Guerrant	https://www.ncbi.nlm.nih.gov/pmc/articles/PMC2946773/	2010	Ghana		facility	West Africa	E.coli	115	87
									Entamoeba	2	3
									Cryptosporidium	7	7
									Total Positive	80	77
									Total in Age Group	145	101
125	Title of Paper	Authors	Link	Year	Location (urban/rural if single)	inpatient/outpatient	facility/community	World Region	Pathogens	0-1	2020-01-02	2020-02-03	2020-03-04	2020-04-05	2020-05-09
	Population-Based Incidence Rates of Diarrheal Disease Associated with Norovirus, Sapovirus, and Astrovirus in Kenya	Kayoko Shioda1,2*, Leonard Cosmas3 , Allan Audi4 , Nicole Gregoricus1 , Jan Vinjé1 , Umesh D. Parashar1 , Joel M. Montgomery3 , Daniel R. Feikin3¤a , Robert F. Breiman3¤b , Aron J. Hall	http://content.ebscohost.com/ContentServer.asp?EbscoContent=dGJyMNXb4kSeprA40dvuOLCmsEiep7VSsa%2B4Ta%2BWxWXS&ContentCustomer=dGJyMPGut1C3rLZNuePfgeyx43zx1%2B6B&T=P&P=AN&S=R&D=asn&K=114835512	2016	Kenya			East Africa	Norovirus	62	48				43
									Astrovirus	10	7				6
									Sapovirus	9	4				5
									Total Positive	70	72				75
									Total in Age Group
126	Title of Paper	Authors	Link	Year	Location (urban/rural if single)	inpatient/outpatient	facility/community	World Region	Pathogens	0-1	2020-01-02	2020-02-03	2020-03-04	2020-04-05	2020-05-09
	Prevalence and antibiotic resistance of bacterial pathogens isolated from childhood diarrhea in Beijing, China (2010–2014)	Mei Qu1 , Bing Lv1 , Xin Zhang1 , Hanqiu Yan1 , Ying Huang1 , Haikun Qian1 , Bo Pang2 , Lei Jia1 , Biao Kan2 and Quanyi Wang	http://content.ebscohost.com/ContentServer.asp?EbscoContent=dGJyMNXb4kSeprA40dvuOLCmsEiep7RSsq64S7eWxWXS&ContentCustomer=dGJyMPGut1C3rLZNuePfgeyx43zx1%2B6B&T=P&P=AN&S=R&D=asn&K=116184751	2016	China	outpatient		East Asia	E.coli	53	58		5
									Shigella	5	16		9
									Salmonella	44	52		11
									Vibrio parahaemolyticus	6	4		0
									Total Positive	107	127		25
									Total in Age Group	1497	844		131
127	Title of Paper	Authors	Link	Year	Location (urban/rural if single)	inpatient/outpatient	facility/community	World Region	Pathogens	0-1	2020-01-02	2020-02-03	2020-03-04	2020-04-05	2020-05-09
	Prevalence and antibiotic susceptibility patterns of Shigella and Salmonella among children aged below five years with Diarrhoea attending Nigist Eleni Mohammed memorial hospital, South Ethiopia	Wondwossen Abebe1,3*, Alemu Earsido2 , Solomon Taye3 , Mesfin Assefa3 , Adane Eyasu3 and Girma Godebo	https://bmcpediatr.biomedcentral.com/track/pdf/10.1186%2Fs12887-018-1221-9	2018	Ethiopia			East Africa	Shigella	1	3	10	2	1
									Salmonella	0	2	0	0	0
									Total Positive	1	5	10	2	1
									Total in Age Group	41	113	166	56	13
128	Title of Paper	Authors	Link	Year	Location (urban/rural if single)	inpatient/outpatient	facility/community	World Region	Pathogens	0-1	2020-01-02	2020-02-03	2020-03-04	2020-04-05	2020-05-09
	Prevalence and antimicrobial susceptibility of Salmonella and Shigella species isolated from diarrheic children in Ambo town	Wagi Tosisa1* , Adane Mihret2 , Asnake Ararsa3 , Tadesse Eguale4 and Tamrat Abebe	https://bmcpediatr.biomedcentral.com/track/pdf/10.1186%2Fs12887-020-1970-0	2020	Ethiopia			East Africa	Shigella	0	3	1	1	1
	Age Group Total								Salmonella	1	1	1	0	0
									Giardia lamblia	0	0	1	4	3
									Entamoeba	0	0	0	0	5
									Ascarislumbricoides	0	0	1	1	2
									Hook worm ova	0	0	0	0	1
									Haymenolepis nana	0	0	0	0	1
									Total Positive
									Total in Age Group
129	Title of Paper	Authors	Link	Year	Location (urban/rural if single)	inpatient/outpatient	facility/community	World Region	Pathogens	0-1	2020-01-02	2020-02-03	2020-03-04	2020-04-05	2020-05-09
	Prevalence and Genetic Diversity of Enteric Viruses in Children with Diarrhea in Ouagadougou, Burkina Faso	Nafissatou Ouédraogo1 *, Jérôme Kaplon2 , Isidore Juste O. Bonkoungou1,3, Alfred Sababénédjo Traoré1 , Pierre Pothier2 , Nicolas Barro1 , Katia Ambert- Balay	http://content.ebscohost.com/ContentServer.asp?EbscoContent=dGJyMNXb4kSeprA40dvuOLCmsEiep69Ssae4SrGWxWXS&ContentCustomer=dGJyMPGut1C3rLZNuePfgeyx43zx1%2B6B&T=P&P=AN&S=R&D=asn&K=114635729	2016	Burkina Faso			West Africa	Rotavirus	87	50
									Norovirus	21	25
									Adenovirus	41	25
									Astrovirus	8	4
									Sapovirus	11	13
									Aichivirus A	1	1
									Total Positive
									Total in Age Group	124	84
130	Title of Paper	Authors	Link	Year	Location (urban/rural if single)	inpatient/outpatient	facility/community	World Region	Pathogens	0-1	2020-01-02	2020-02-03	2020-03-04	2020-04-05	2020-05-09
	Prevalence and molecular characterization of human Noroviruses and sapoviruses in Ethiopia	Zufan Sisay1,2 • Appolinaire Djikeng3 • Nega Berhe1 • Gurja Belay2 • Wondwossen Gebreyes5 • Woldaregay Erku Abegaz1 • Moses N. Njahira3 • Q. H. Wang4 • Linda J. Saif		2016	Ethiopia		facility	East Africa	Norovirus	3					2
									Sapovirus	2					0
									Total Positive
									Total in Age Group	11					18
131	Title of Paper	Authors	Link	Year	Location (urban/rural if single)	inpatient/outpatient	facility/community	World Region	Pathogens	0-1	2020-01-02	2020-02-03	2020-03-04	2020-04-05	2020-05-09
	Prevalence of enteric pathogen-associated community gastroenteritis among kindergarten children in Gaza	Nahed Al Laham1, *, Mansour Elyazji2 , Rohaifa Al-Haddad3 , Fouad Ridwan	http://content.ebscohost.com/ContentServer.asp?EbscoContent=dGJyMNXb4kSeprA40dvuOLCmsEiep69Srqi4SLWWxWXS&ContentCustomer=dGJyMPGut1C3rLZNuePfgeyx43zx1%2B6B&T=P&P=AN&S=R&D=asn&K=115889531	2015	Gaza			Middle East	Rotavirus				1	2
									E.coli				0	0
									Shigella				1	1
									Giardia				0	14
									Entamoeba				9	17
									Total positive
									Total in Age Group				12	51
132	Title of Paper	Authors	Link	Year	Location (urban/rural if single)	inpatient/outpatient	facility/community	World Region	Pathogens	0-1	2020-01-02	2020-02-03	2020-03-04	2020-04-05	2020-05-09
	Prevalence of enteropathogenic viruses and molecular characterization of group A rotavirus among children with diarrhea in Dar es Salaam Tanzania	Sabrina J Moyo*1, Njolstad Gro2, Vainio Kirsti3, Mecky I Matee1, Jesse Kitundu4, Samwel Y Maselle1, Nina Langeland5,6 and Helge Myrmel	http://content.ebscohost.com/ContentServer.asp?EbscoContent=dGJyMNXb4kSeprA40dvuOLCmsEiep65Ss6i4TbWWxWXS&ContentCustomer=dGJyMPGut1C3rLZNuePfgeyx43zx1%2B6B&T=P&P=AN&S=R&D=asn&K=34941067	2007	Tanzania		facility	East Africa	Rotavirus	38	9
									Norovirus	29	7
									Adenovirus	6	1
									Astrovirus	1	0
									Total Positive
									Total in Age Group	183	63
133	Title of Paper	Authors	Link	Year	Location (urban/rural if single)	inpatient/outpatient	facility/community	World Region	Pathogens	0-1	2020-01-02	2020-02-03	2020-03-04	2020-04-05	2020-05-09
	Prevalence of intestinal parasite, Shigella and Salmonella species among diarrheal children in Jimma health center, Jimma southwest Ethiopia: a cross sectional study	Getenet Beyene* and Haimanot Tasew	https://ann-clinmicrob.biomedcentral.com/track/pdf/10.1186/1476-0711-13-10	2014	Ethiopia		facility	East Africa	Shigella	1
									Salmonella	5
									Entamoeba	1
									Total Positive	7
									Total in Age Group	22
134	Title of Paper	Authors	Link	Year	Location (urban/rural if single)	inpatient/outpatient	facility/community	World Region	Pathogens	0-1	2020-01-02	2020-02-03	2020-03-04	2020-04-05	2020-05-09
	Prevalence of rotavirus, adenovirus and astrovirus infection in young children with gastroenteritis in Gaborone, Botswana	G. BASU, J. ROSSOUW, T.K. SEBUNYA, B.A. GASHE, M. DE BEER, J.B. DEWAR and A.D. STEELE		2003	Botswana			Southern Africa	Rotavirus
	not sure if data is usable?								Norovirus
									Adenovirus
									Astrovirus
									Sapovirus
									E.coli
									Shigella
									Salmonella
									Campylobacter
									Vibrio cholerae
									Aeromonas
									Entamoeba
									Cryptosporidium
									Other
135	Title of Paper	Authors	Link	Year	Location (urban/rural if single)	inpatient/outpatient	facility/community	World Region	Pathogens	0-1	2020-01-02	2020-02-03	2020-03-04	2020-04-05	2020-05-09
	Prevalence of Shigella, Salmonella and Campylobacter species and their susceptibility patters among under five children with diarrhea in Hawassa town, south Ethiopia	Mulatu Getamesay1 , Beyene Getenet2 , Zeynudin Ahmed	http://content.ebscohost.com/ContentServer.asp?EbscoContent=dGJyMNXb4kSeprA40dvuOLCmsEieprdSsKa4SrOWxWXS&ContentCustomer=dGJyMPGut1C3rLZNuePfgeyx43zx1%2B6B&T=P&P=AN&S=R&D=a9h&K=97141343	2014	Ethiopia		facility	East Africa	Shigella	2	2	2	4	1
									Salmonella	1	1	1	0	1
									Campylobacter	8	8	1	3	0
									Total Positive	11	11	4	7	2
									Total in Age Group	174	126	90	39	45
136	Title of Paper	Authors	Link	Year	Location (urban/rural if single)	inpatient/outpatient	facility/community	World Region	Pathogens	0-1	2020-01-02	2020-02-03	2020-03-04	2020-04-05	2020-05-09
	Prevalence, risk factors, and clinical characteristics of rotavirus and adenovirus among Lebanese hospitalized children with acute gastroenteritis	Rasha Zaraket, Ali Salami, Marwan Bahmad, Ali El Roz, Batoul Khalaf, Ghassan Ghssein, Hisham F. Bahmad	https://pdf.sciencedirectassets.com/313379/1-s2.0-S2405844019X00079/1-s2.0-S2405844020310926/main.pdf?X-Amz-Security-Token=IQoJb3JpZ2luX2VjEJX%2F%2F%2F%2F%2F%2F%2F%2F%2F%2FwEaCXVzLWVhc3QtMSJHMEUCIAg2DU%2BGdl5iJcxlNAXjNvCczOyBwd4dSmIcU8zClMXjAiEA10ZKN6dFIGUDrk6YoHQcgsezbJMISmNy4xyFJL6%2FG7wqvQMIjv%2F%2F%2F%2F%2F%2F%2F%2F%2F%2FARADGgwwNTkwMDM1NDY4NjUiDIgdDV9Jn7ok7R0O%2BCqRAwZOceF%2FPfk4wYKNk4E2WNhN…	2020	Lebanon			Middle East	Rotavirus	67	68	35	27	9
	Age Group Total								Adenovirus	34	23	22	13	5
									Total Positive	79	86	56	38	11
									Total in Age Group
137	Title of Paper	Authors	Link	Year	Location (urban/rural if single)	inpatient/outpatient	facility/community	World Region	Pathogens	0-1	2020-01-02	2020-02-03	2020-03-04	2020-04-05	2020-05-09
	Prospective study of the incidence of diarrhoea and prevalence of bacterial pathogens in a cohort of Vietnamese children along the Red River	D. W. ISENBARGER",#*, B. T. H IEN$, H. T. HA$, T. T. HA$, L. BODH IDATTA", L. W. PANG" and P. D. CAM		2001	Vietnam			Southeast Asia	E.coli	70	40	5	15	10
									Shigella	49	28	15	18	21
									Campylobacter	77	30	15	18	7
									Total in Age Group	277	289	308	332	449
138	Title of Paper	Authors	Link	Year	Location (urban/rural if single)	inpatient/outpatient	facility/community	World Region	Pathogens	0-1	2020-01-02	2020-02-03	2020-03-04	2020-04-05	2020-05-09
	Rotavirus and bacterial enteropathogens causing acute diarrhea	Mamatha Ballal, Jyothirlatha, Subbannayya Kotigadde, A. Venkatesh and P.G. Shivananda*		1992	India	inpatient	facility	South Asia	Rotavirus	27	12	1
	Age Group Total								Shigella	10	0	2
	Neil cant access								Salmonella	41	4	7
									Vibrio cholerae	0	2	0
									Total Positive	78	18	10
									Total in Age Group
139	Title of Paper	Authors	Link	Year	Location (urban/rural if single)	inpatient/outpatient	facility/community	World Region	Pathogens	0-1	2020-01-02	2020-02-03	2020-03-04	2020-04-05	2020-05-09
	Rotavirus and Norovirus in children with severe diarrhea in Burkina Faso before rotavirus vaccine introduction	Isidore Juste O. Bonkoungou PhD1,2 | Nafissatou Ouédraogo PhD1 | Laure Tamini MD1,3 | Rabieta Kouboura Teguera Pharm.D2 | Pouiré Yaméogo MSc2 | Maxime Koiné Drabo PhD2 | Isaïe Medah MD, MSc4 | Nicolas Barro PhD1 | Sumit Sharma PhD5 | Lennart Svensson PhD5,6 | Johan Nordgren PhD		2018	Burkina Faso		facility	West Africa	Rotavirus	59	6
									Norovirus	27	3
									Total in Age Group	107	16
140	Title of Paper	Authors	Link	Year	Location (urban/rural if single)	inpatient/outpatient	facility/community	World Region	Pathogens	0-1	2020-01-02	2020-02-03	2020-03-04	2020-04-05	2020-05-09
	Rotavirus Mortality Confirmed by Etiologic Identification in Venezuelan Children With Diarrhea:	Irene Perez-Schael, Belen Salinas, Rosabel Gonzalez, Hans Salas, Juan Ernesto Ludert, Marisol Escalona,_x0001_Ana Alcala, Maria Alejandra Rosas, and Mercedes Materan	https://ovidsp-dc2-ovid-com.ezproxy.bu.edu/ovid-b/ovidweb.cgi?WebLinkFrameset=1&S=AKDLFPJNGPEBALFJJPAKKEHGKLLBAA00&returnUrl=ovidweb.cgi%3f%26Full%2bText%3dL%257cS.sh.22.23%257c0%257c00006454-200705000-00006%26S%3dAKDLFPJNGPEBALFJJPAKKEHGKLLBAA00&fromjumpstart=0&directlink=https%3a%2f%2fovidsp.dc2.ovid.com%2fovftpdfs%2fFPEBJPHGKEFJGP00%2ffs047%2fovft%2flive%2fgv024%2f00006454%2f00006454-200705000…	2007	Venezuela		Facility	South America	Rotavirus	26				21
	Not sure if totals are correct								Calicivirus	5				6
	Neil cant access								Shigella	19				19
									Salmonella	2				4
									Campylobacter	2				3
									Total positive	86				84
									Total in age group	144				145
141	Title of Paper	Authors	Link	Year	Location (urban/rural if single)	inpatient/outpatient	facility/community	World Region	Pathogens	0-1	2020-01-02	2020-02-03	2020-03-04	2020-04-05	2020-05-09
	Sporadic paediatric diarrhoeal illness in urban and rural sites in Nyanza Province, Kenya		http://scholar.google.com/scholar_url?url=https://www.ajol.info/index.php/eamj/article/download/54159/42685&hl=en&sa=X&scisig=AAGBfm3IQ29eEWoZDP8YkiX0eQrp3LHiQQ&nossl=1&oi=scholarr	2009					Rotavirus
	No age breakdown for pathogens but for urban/rural								Norovirus
142	Title of Paper	Authors	Link	Year	Location (urban/rural if single)	inpatient/outpatient	facility/community	World Region	Pathogens	0-1	2020-01-02	2020-02-03	2020-03-04	2020-04-05	2020-05-09
	Surveillance for enteric pathogens in a case-control study of acute diarrhea in Western Kenya	Brett E. Swierczewskia, Elizabeth A. Odundoa, Margaret C. Koecha, Janet N. Ndonyea, Ronald K. Kireraa, Cliff P. Odhiamboa, Erick K. Cheruiyota, Max T. Wub, James E. Leeb, Chunlin Zhangb and Edwin V. Oaks	https://watermark-silverchair-com.ezproxy.bu.edu/trs022.pdf?token=AQECAHi208BE49Ooan9kkhW_Ercy7Dm3ZL_9Cf3qfKAc485ysgAAAsEwggK9BgkqhkiG9w0BBwagggKuMIICqgIBADCCAqMGCSqGSIb3DQEHATAeBglghkgBZQMEAS4wEQQMdI56Htgm0TUFMGVnAgEQgIICdIdTuPMoGLnM9jaT1hSaECLb5Y-hzzhpyYAsJVMpn3tU43rO1C_nakir0TeiOiSEY8L3WU7ChfMZCQTbuvV3jiYoVcblkJ0dSeHPUUgYlHA1YAxQ2L5iI8xeZM598f7qag6vrMNj0rWSByiZJzXe9aEdLYYhEuwTJvVzd4L9MKQYUlM8I…	2012		Outpatient	Facility	Sub-Saharan Africa	Rotavirus	38
									Giardia	24
									E.coli	22
									Shigella	9
									Salmonella	3
									Campylobacter	5
									Entamoeba	8
									Cryptosporidium	2
									Unidentified	big discrepancy bc of unidentified
									Total positive	432 cases/432 controls
									Total in age group	411
143	Title of Paper	Authors	Link	Year	Location (urban/rural if single)	inpatient/outpatient	facility/community	World Region	Pathogens	0-1	2020-01-02	2020-02-03	2020-03-04	2020-04-05	2020-05-09
	Surveillance of bacterial pathogens of diarrhea disease in Indonesia	Buhari A Oyofo, Murad Lesmana, Decy Subekti, Periska Tjaniadi, Wita Larasati, Maidy Putri, Cyrus H Simanjuntak, Narain H Punjabi, Wasis Santoso, Muzahar, Sukarma, Sriwati, Soritua Sarumpaet, Mursad Abdi, Ramadhan Tjindij, Hanifah Ma’ani, Atiek Sumardiati, Hilda Handayani, James R Campbell, William K Alexander, H. James, Beecham IIIAndrew L Corwin	https://www-sciencedirect-com.ezproxy.bu.edu/science/article/pii/S0732889302004546?via%3Dihub	2002	Indonesia	Outpatient	Facility	Southeast Asia	Shigella	39
	Not sure if totals are correct								Salmonella	32
	No age group totals for diarrhea cases								Campylobacter	19
									Vibrio cholerae	4
									V. parahaemolyticus	3
									Total in age group	96
144	Title of Paper	Authors	Link	Year	Location (urban/rural if single)	inpatient/outpatient	facility/community	World Region	Pathogens	0-1	2020-01-02	2020-02-03	2020-03-04	2020-04-05	2020-05-09
	Surveillance Study of Acute Gastroenteritis Etiologies in Hospitalized Children in South Lebanon (SAGE study)	Ghassan Ghssein, Ali Salami, Lamis Salloum, Pia Chedid, Wissam H Joumaa, and Hadi Fakih	https://www.ncbi.nlm.nih.gov/pmc/articles/PMC6037795/	2018	Lebanon		Facility	Middle East	Rotavirus	17					2
									Adenovirus	5					1
									Entamoeba	18					7
									Total in age group	89					16
145	Title of Paper	Authors	Link	Year	Location (urban/rural if single)	inpatient/outpatient	facility/community	World Region	Pathogens	0-1	2020-01-02	2020-02-03	2020-03-04	2020-04-05	2020-05-09
	The burden of different pathogens in acute diarrhoeal episodes among a cohort of Egyptian children less than five years old	Mortada El-Shabrawi, Mohammed Salem, Maha Abou-Zekri, Suzan El-Naghi, Fetouh Hassanin, Tarek El-Adly, and Ayman El-Shamy	https://www.ncbi.nlm.nih.gov/pmc/articles/PMC4607694/	2015	Egypt	both	Facility	Northeast Africa	Rotavirus	32	6
									E.coli	16	8
									Shigella	3	0
									Salmonella	4	1
									Campylobacter	9	4
									Cryptosporidium	12	2
									Total positive	52	25
									Total in age group	265	66
146	Title of Paper	Authors	Link	Year	Location (urban/rural if single)	inpatient/outpatient	facility/community	World Region	Pathogens	0-1	2020-01-02	2020-02-03	2020-03-04	2020-04-05	2020-05-09
	The epidemiology of acute viral gastroenteritis in hospitalized children in Cordoba City, Argentina: an insight of disease burden	Miguel O. GIORDANO, Leonardo J. FERREYRA, María B. ISA, Laura C. MARTINEZ, Silvia I. YUDOWSKY & Silvia V. NATES	https://www.scielo.br/pdf/rimtsp/v43n4/a03v43n4.pdf	2001	Argentina	inpatient	Facility	South America	Rotavirus	31	14	2
									Adenovirus	1	-	1
									Astrovirus	3	2	1
									Total positive	41	31	5
									Total in age group	76	48	9
147	Title of Paper	Authors	Link	Year	Location (urban/rural if single)	inpatient/outpatient	facility/community	World Region	Pathogens	0-1	2020-01-02	2020-02-03	2020-03-04	2020-04-05	2020-05-09
	The Etiology of Early Childhood Diarrhea: A Community Study from Guinea-Bissau	Kare Molbak, Niels Wested, Niels Hojlyng, Flemming Scheutz, Adam Gottschau, Peter Aaby, and Augusto Paulo Jose da Silva	https://watermark-silverchair-com.ezproxy.bu.edu/169-3-581.pdf?token=AQECAHi208BE49Ooan9kkhW_Ercy7Dm3ZL_9Cf3qfKAc485ysgAAAscwggLDBgkqhkiG9w0BBwagggK0MIICsAIBADCCAqkGCSqGSIb3DQEHATAeBglghkgBZQMEAS4wEQQMheu2XeFLQUn5_dv9AgEQgIICemFrRDmZ2UAMcvrpfamjfjoCYrZtDvoe5HaWC6h89wGotLPPtY3zwmH8QAPhZAqGZ49yZEPrICjn5CeRgJj09K-nqvaMq97gIWpiPWV6ywrBlkmlL7n5KEFpmzIMhqhTwgC3fabry2EO2qQomg9KDGB0kQRU06r39jX0yQupLc-XNK…	1994	Guinea-Bissau		community	West Africa	Rotavirus	17/383	14/442	3/394
									E.coli	16/344	16/408	10/356
									Campylobacter	3/363	14/420	19/377
									Giardia lamblia	27/383	87/442	119/394
									Strongyloides stercoralis	4/383	13/442	38/394
									Hymenolepis nana	0/146	14/442	40/394
									Cryptosporidium	34/383	26/442	9/394
148	Title of Paper	Authors	Link	Year	Location (urban/rural if single)	inpatient/outpatient	facility/community	World Region	Pathogens	0-1	2020-01-02	2020-02-03	2020-03-04	2020-04-05	2020-05-09
	The incidence, aetiology, and adverse clinical consequences of less severe diarrhoeal episodes among infants and children residing in low-income and middle-income countries: a 12-month case-control study as a follow-on to the Global Enteric Multicenter Study (GEMS)		https://www.thelancet.com/journals/langlo/article/PIIS2214-109X(19)30076-2/fulltext	2019					Rotavirus
	Graph data but this is a follow-up to the GEMS study so I'm assuming it should be available in tabular format somewhere???								Norovirus
	No age breakdown, wrong outcomes								Adenovirus
									Astrovirus
									Sapovirus
									E.coli
									Shigella
									Salmonella
									Campylobacter
									Vibrio cholerae
									Aeromonas
									Entamoeba
									Cryptosporidium
									Other
149	Title of Paper	Authors	Link	Year	Location (urban/rural if single)	inpatient/outpatient	facility/community	World Region	Pathogens	0-1	2020-01-02	2020-02-03	2020-03-04	2020-04-05	2020-05-09
	The prevalence of Norovirus, astrovirus and adenovirus infections among hospitalised children with acute gastroenteritis in Porto Velho, state of Rondônia, western Brazilian Amazon	Maria Sandra Costa Amaral, Grecy Kelli Estevam, Marilene Penatti, Roger Lafontaine, Ian Carlos Gomes Lima, Paula Katharine Pontes Spada, Yvone Benchimol Gabbay, and Najla Benevides Matos	https://www.ncbi.nlm.nih.gov/pmc/articles/PMC4489452/	2015	Brazil		Facility	South America	Rotavirus	41	36
									Norovirus	27	16
									Adenovirus	7	7
									Astrovirus	2	3
									Total in age group	295	194
150	Title of Paper	Authors	Link	Year	Location (urban/rural if single)	inpatient/outpatient	facility/community	World Region	Pathogens	0-1	2020-01-02	2020-02-03	2020-03-04	2020-04-05	2020-05-09
	Use of quantitative molecular diagnostic methods to assess the aetiology, burden, and clinical characteristics of diarrhoea in children in low-resource settings: a reanalysis of the MAL-ED cohort study								Rotavirus
	Graph Data								Norovirus
151	Title of Paper	Authors	Link	Year	Location (urban/rural if single)	inpatient/outpatient	facility/community	World Region	Pathogens	0-1	2020-01-02	2020-02-03	2020-03-04	2020-04-05	2020-05-09
	Use of quantitative molecular diagnostic methods to identify causes of diarrhoea in children: a reanalysis of the GEMS case-control study	Jie Liu*, James A Platts-Mills*, Jane Juma†, Furqan Kabir†, Joseph Nkeze†, Catherine Okoi†, Darwin J Operario†, Jashim Uddin†, Shahnawaz Ahmed, Pedro L Alonso, Martin Antonio, Stephen M Becker, William C Blackwelder, Robert F Breiman, Abu S G Faruque, Barry Fields, Jean Gratz, Rashidul Haque, Anowar Hossain, M Jahangir Hossain, Sheikh Jarju, Farah Qamar, Najeeha Talat Iqbal, Brenda Kwambana, Inac…	https://pdf.sciencedirectassets.com/271074/1-s2.0-S0140673616X00402/1-s2.0-S014067361631529X/main.pdf?X-Amz-Security-Token=IQoJb3JpZ2luX2VjEJT%2F%2F%2F%2F%2F%2F%2F%2F%2F%2FwEaCXVzLWVhc3QtMSJIMEYCIQCLHLV1P2Mnmis%2BJntfpzC3JnU7WRhTubLPQyS0TqixqQIhAPv3PmJm0OcW3mcplqsnbclDa1YRmZ127A5a7E0zqWILKr0DCI3%2F%2F%2F%2F%2F%2F%2F%2F%2F%2FwEQAxoMMDU5MDAzNTQ2ODY1IgwZpa%2BRBK2gsdJJJNwqkQOPCAD3Ev%2FaVD3i6d4HHXKzM5…	2016					Rotavirus
	Not sure if data usable?								Norovirus
	Exclude								Adenovirus
									Astrovirus
									Sapovirus
									E.coli
									Shigella
									Salmonella
									Campylobacter
									Vibrio cholerae
									Aeromonas
									Entamoeba
									Cryptosporidium
									Other
152	Title of Paper	Authors	Link	Year	Location (urban/rural if single)	inpatient/outpatient	facility/community	World Region	Pathogens	0-1	2020-01-02	2020-02-03	2020-03-04	2020-04-05	2020-05-09
	Viral agents associated with acute diarrhea among outpatient children in southeastern China	Yu Chen, MD,*† Zhongjie Li, MD,‡ Dongsheng Han, MD,§ Dawei Cui, MD,† Xiao Chen, MD,† Shufa Zheng, MD,† Fei Yu, MD,† Jia Liu, MD,¶ Shengjie Lai, MD,‡ Yansheng Yan, MD,|| Zhong Lin, MD,|| Zhiyang Shi, MD,** Tao Wu, BS,** Lanjuan Li, MD,* and Weizhong Yang, MD††		2013	China	outpatient		East Asia	Rotavirus	134	12
	Age Group Total								Norovirus	78	20
	Neil cant access								Adenovirus	9	1
									Astrovirus	3	1
									Sapovirus	21	0
									Total positive	293	45
									Total in age group	664	90
153	Title of Paper	Authors	Link	Year	Location (urban/rural if single)	inpatient/outpatient	facility/community	World Region	Pathogens	0-1	2020-01-02	2020-02-03	2020-03-04	2020-04-05	2020-05-09
	Viral agents associated with acute gastroenteritis in children hospitalized with diarrhea in Lanzhou, China	YuJin, Wei-xia Cheng, Xue-mei Yang, Miao Jin, Qing Zhang, Zi-qian, Xu, Jie-mei Yu, Lin Zhu, Su-hua Yang, Na Liu, Shu-xian Cui, Zhao-yin Fang, Zhao-jun Duan	https://www-sciencedirect-com.ezproxy.bu.edu/science/article/pii/S138665320800471X?via%3Dihub	2009	China		Facility	East Asia	Rotavirus	192	89	3	3	7
									Calicivirus	33	19	4	0	0
									Adenovirus	13	4	1	0	0
									Astrovirus	16	6	0	2	0
									Total positive	241	116	8	5	7
									Total in age group	363	142	14	9	16
154	Title of Paper	Authors	Link	Year	Location (urban/rural if single)	inpatient/outpatient	facility/community	World Region	Pathogens	0-1	2020-01-02	2020-02-03	2020-03-04	2020-04-05	2020-05-09
	Viral Agents of Diarrhea in Young Children in Two Primary Health Centers in Edo State, Nigeria	Paul Erhunmwunse Imade1 and Nosakhare Odeh Eghafona2	https://www.hindawi.com/journals/ijmicro/2015/685821/	2015					Rotavirus	51	11	1
									Norovirus	5	3	0
									Adenovirus	37	5	1
									Total positive	80	13	2
									Total in age group	145	61	17
155	Title of Paper	Authors	Link	Year	Location (urban/rural if single)	inpatient/outpatient	facility/community	World Region	Pathogens	0-1	2020-01-02	2020-02-03	2020-03-04	2020-04-05	2020-05-09
	Viral and Bacterial Etiology of Acute Diarrhea among Children under 5 Years of Age in Wuhan, China								Rotavirus
	No age breakdowns								Norovirus
									Adenovirus
									Astrovirus
									Sapovirus
									E.coli
									Shigella
									Salmonella
									Campylobacter
									Vibrio cholerae
									Aeromonas
									Entamoeba
									Cryptosporidium
									Other
156	Title of Paper	Authors	Link	Year	Location (urban/rural if single)	inpatient/outpatient	facility/community	World Region	Pathogens	0-1	2020-01-02	2020-02-03	2020-03-04	2020-04-05	2020-05-09
	Viral etiologies of acute dehydrating gastroenteritis in pakistani children: confounding role of parechoviruses	Muhammad Masroor Alam 1,2, Adnan Khurshid 2 , Shahzad Shaukat 2 , Muhammad Suleman Rana 2 , Salmaan Sharif 2 , Mehar Angez 2 , Nadia Nisar 2 , Uzma Bashir Aamir 2 , Muhammad Naeem 1 and Syed Sohail Zahoor Zaidi 2,*	https://www.mdpi.com/1999-4915/7/1/378/htm	2015		Inpatient	Facility	South Asia	Rotavirus	292	64
	Graph- Totals?								Norovirus	73	25
									Astrovirus	38	9
									Parechovirus	90	23
157	Title of Paper	Authors	Link	Year	Location (urban/rural if single)	inpatient/outpatient	facility/community	World Region	Pathogens	0-1	2020-01-02	2020-02-03	2020-03-04	2020-04-05	2020-05-09
	Viral gastroenteritis among children of 0-5 years in Nigeria: Characterization of the first Nigerian aichivirus, recombinant Noroviruses and detection of a zoonotic astrovirus	M.O Japhet, O. Famurewa, O.A. Adesina, O.O.Opaleye, B.Wang, M. Höhne, C.T. Bock, Andreas Mas Marques, S.Niendorf	https://www-sciencedirect-com.ezproxy.bu.edu/science/article/pii/S1386653218303135?casa_token=sxJqanVA_m8AAAAA:Itz92bYIAuHmMJ-MUW8vvXLqlZIga2ZClF97RQ3SO_AWHohzDlhgesJ2Uny54pYFqxQizqPERVA	2019	Nigeria	outpatient	Facility	Sub-Saharan Africa	Rotavirus	40	7		1			41
	Age group total								Norovirus	10	0		0			7
									Astrovirus	3	4		0			4
									Aichivirus	1	0		0			0
									Total positive	48	10		1			52
									Total in age group
158	Title of Paper	Authors	Link	Year	Location (urban/rural if single)	inpatient/outpatient	facility/community	World Region	Pathogens	0-1	2020-01-02	2020-02-03	2020-03-04	2020-04-05	2020-05-09
	Viral, bacterial and parasitic pathogens associated with severe diarrhoea in the city of São Paulo, Brazil
	Don't see an age breakdown? Check again
159	Title of Paper	Authors	Link	Year	Location (urban/rural if single)	inpatient/outpatient	facility/community	World Region	Pathogens	0-1 (CF)	1-2 (CF)	2-3 (CF)	3-4 (CF)	4-5 (CF)	5-9 (CF)
	Virus diversity of acute diarrhea in tropical highlands	Maria Fernanda Gutierrez,* Adriana Matiz,* Alba Alicia Trespalacios,* Miguel Parra,* Marcela Riaño,* Marcela Mercado*	https://www.medigraphic.com/pdfs/lamicro/mi-2006/mi061e.pdf	2006	Colombia	Outpatient	Facility	South America	Rotavirus	24	28	17	15	11		n=95
	Age Group Total								Adenovirus	2	0	3	1	1		n=7
									Astrovirus	3	2	2	1	0		n=8
									Calicivirus	7	7	8	7	1
160	Title of Paper	Authors	Link	Year	Location (urban/rural if single)	inpatient/outpatient	facility/community	World Region	Pathogens	0-1	2020-01-02	2020-02-03	2020-03-04	2020-04-05	2020-05-09
	Vital diarrhea in children in Beijing, China								Rotavirus
	Can't find - Monalisa								Norovirus
									Adenovirus
									Astrovirus
									Sapovirus
									E.coli
									Shigella
									Salmonella
									Campylobacter
									Vibrio cholerae
									Aeromonas
									Entamoeba
									Cryptosporidium
									Other

## Sheet: Included Papers
1	Title of Paper	Authors	Link	Year	Location (urban/rural if single)	inpatient/outpatient	facility/community	Country	World Region	Pathogens	0-1	1-2	2-3	3-4	4-5	5-9
	A Hospital-based Case-control Study of Diarrhea in Children in Shanghai:	Hailing Chang, MD,* Ling Zhang, MS,† Yanling Ge, MD, PhD,* Jiehao Cai, MD,* Xiangshi Wang, MD,* Zheng Huang, MS,† Jiayin Guo, BS,† Hao Xu, MD,† Zhen Gu, MPH,‡ Hong Chen, MPH,‡ Xuebin Xu, BS,§ and Mei Zeng, MD, PhD	https://journals.lww.com/pidj/Fulltext/2017/11000/A_Hospital_based_Case_control_Study_of_Diarrhea_in.7.aspx	2017	Shanghai	Inpatient	Facility	China	East Asia	Rotavirus	43	61	12	3	4
	Include					Inpatient	Facility	China	East Asia	Norovirus	29	48	7	2	4
						Inpatient	Facility	China	East Asia	E Coli
						Inpatient	Facility	China	East Asia	EAEC	20	25	4	0	0
						Inpatient	Facility	China	East Asia	EPEC	16	32	3	2	1
						Inpatient	Facility	China	East Asia	ETEC	3	4	1	0	0
						Inpatient	Facility	China	East Asia	EHEC	0	2	0	0	0
						Inpatient	Facility	China	East Asia	Salmonella	26	24	8	3	1
						Inpatient	Facility	China	East Asia	Campylobacter	7	16	3	3	2
2	Title of Paper	Authors	Link	Year	Location (urban/rural if single)	inpatient/outpatient	facility/community		World Region	Pathogens	0-1	2020-01-02	2020-02-03	2020-03-04	2020-04-05	2020-05-09
	Adenovirus, calicivirus and astrovirus detection in fecal samples of hospitalized children with acute gastroenteritis from Campo Grande, MS, Brazil	Marcia Sueli Assis Andreasi/+, Divina das Dores de Paula Cardoso1, Sonia Maria Fernandes, Ines Aparecida Tozetti, Ana Maria Tavares Borges1, Fabíola Souza Fiaccadori1, Rodrigo Alessandro Tôgo Santos1, Menira Souza1	https://www.scielo.br/pdf/mioc/v103n7/20.pdf	2000-04-01		Inpatient	Facility	Brazil	South America	Adenovirus	9	6	0	0
						Inpatient	Facility	Brazil	South America	Astrovirus	9	2	0	0
						Inpatient	Facility	Brazil	South America	Adenovirus total	298	105
						Inpatient	Facility	Brazil	South America	Astrovirus total	254	90
3	Title of Paper	Authors	Link	Year	Location (urban/rural if single)	inpatient/outpatient	facility/community		World Region	Pathogens	0-1	2020-01-02	2020-02-03	2020-03-04	2020-04-05	2020-05-09
	Aetiology of diarrhoea in a birth cohort of children aged 0-2 year(s) in rural Mirzapur, Bangladesh	Khundkar Z. Hasan1, Preeti Pathela2, Korshed Alam1, Goutam Podder1, Shah M. Faruque1, Eliza Roy1, A.K.M. Fazlul Haque1, Rashidul Haque1, M. John Albert3, Abul K. Siddique1, and R. Bradley Sack4	https://www.researchgate.net/publication/6988697_Aetiology_of_diarrhoea_in_a_birth_cohort_of_children_aged_0-2_years_in_rural_Mirzapur_Bangladesh	1993	Rural		Community	Bangladesh	South Asia	Rotavirus	47	42
	Include, Controlled				Rural		Community	Bangladesh	South Asia	E.coli	327	305
					Rural		Community	Bangladesh	South Asia	Shigella	44	88
	Check numbers again before final table				Rural		Community	Bangladesh	South Asia	Salmonella	11	10
					Rural		Community	Bangladesh	South Asia	Campylobacter	69	40
					Rural		Community	Bangladesh	South Asia	Other (Giardia)	57	174
					Rural		Community	Bangladesh	South Asia	Total in Age Group	832	916
4	Title of Paper	Authors	Link	Year	Location (urban/rural if single)	inpatient/outpatient	facility/community		World Region	Pathogens	0-1	2020-01-02	2020-02-03	2020-03-04	2020-04-05	2020-05-09
	Aetiology of diarrhoeal disease and evaluation of viral-bacterial coinfection in children under 5 years old in China: a matched case-control study	L. L. Li1, N. Liu1, E. M. Humphries2, J. M. Yu1, S. Li2, B. R. Lindsay2,3, O. C. Stine2 and Z. J. Duan1	https://www.ncbi.nlm.nih.gov/pmc/articles/PMC4865875/pdf/main.pdf	2011-2013		Inpatient	Facility	China	East Asia	Rotavirus	93	71
	Include					Inpatient	Facility	China	East Asia	Norovirus	53	23
						Inpatient	Facility	China	East Asia	Adenovirus	29	17
						Inpatient	Facility	China	East Asia	Shigella	3	0
						Inpatient	Facility	China	East Asia	Total in Age Group	125	132
5	Title of Paper	Authors	Link	Year	Location (urban/rural if single)	inpatient/outpatient	facility/community		World Region	Pathogens	0-1	2020-01-02	2020-02-03	2020-03-04	2020-04-05	2020-05-09
	Aetiology, epidemiology and clinical characteristics of acute diarrhoea in children under 5 years of age hospitalised in a rural area in Northern Peru	Angela Cornejo-Tapia1; Fiorella Orellana-Peralta1; Pablo Weilg1; Jorge Bazán2,3; Hernán Cornejo3; Gabriella Ulloa-Urizar1; Miguel Aguilar-Luis1,4; María J. Pons1,4#; Juana del Valle Mendoza1,4#	https://www.researchgate.net/publication/326747865_Aetiology_epidemiology_and_clinical_characteristics_of_acute_diarrhoea_in_children_under_5_years_of_age_hospitalised_in_a_rural_area_in_Northern_Peru	2011-12-01	Rural	Inpatient	Facility	Peru	South America	Rotavirus	13
	Include				Rural	Inpatient	Facility	Peru	South America	Norovirus	5
					Rural	Inpatient	Facility	Peru	South America	Adenovirus	6
					Rural	Inpatient	Facility	Peru	South America	E.coli	4
					Rural	Inpatient	Facility	Peru	South America	Shigella	8
					Rural	Inpatient	Facility	Peru	South America	Salmonella	1
					Rural	Inpatient	Facility	Peru	South America	Campylobacter	12
					Rural	Inpatient	Facility	Peru	South America	Total in Age Group	43
6	Title of Paper	Authors	Link	Year	Location (urban/rural if single)	inpatient/outpatient	facility/community		World Region	Pathogens	0-1	2020-01-02	2020-02-03	2020-03-04	2020-04-05	2020-05-09
	Analysis of bacterial pathogens causing acute diarrhea on the basis of sentinel surveillance in Shanghai, China, 2006-2011	Yinghua Zhang1, Yanping Zhao2, Keying Ding1, Xiaoguang Wang1, Xiuhua Chen1, Yun Liu1, and Yue Chen3*	https://www.jstage.jst.go.jp/article/yoken/67/4/67_264/_pdf/-char/en	2006-11-01	Urban	Outpatient		China	East Asia	Shigella						50
	Include				Urban	Outpatient		China	East Asia	Salmonella						6
					Urban	Outpatient		China	East Asia	V. parahaemolyticus						8
					Urban	Outpatient		China	East Asia	Total in Age Group						1289
7	Title of Paper	Authors	Link	Year	Location (urban/rural if single)	inpatient/outpatient	facility/community		World Region	Pathogens	0-1	2020-01-02	2020-02-03	2020-03-04	2020-04-05	2020-05-09
	Bacterial aetiology and anti-microbial resistance of childhood diarrhoea in Yemen	Salem M. Banajeh,a Nadia H. S. Ba-oum,b and Raja M. N. Al-Sanabanib	https://watermark.silverchair.com/470301.pdf?token=AQECAHi208BE49Ooan9kkhW_Ercy7Dm3ZL_9Cf3qfKAc485ysgAAAqUwggKhBgkqhkiG9w0BBwagggKSMIICjgIBADCCAocGCSqGSIb3DQEHATAeBglghkgBZQMEAS4wEQQMatSsM6P5DrfGJhgEAgEQgIICWMeqtD6ShS_liw9mzcm0d_U27NbsLfKApE1GAowpcIZJKCVkAa07f_MGLmzwsBKxHW2iN3660Pz04E3PCLxc_Pj6Fjai5Qdd647n-1_eHT6s3rBO7WlVeWfMcpkgPpptW5UIClb7NK3pS1DWdea8_OWj-G4VPaJ4crGDsYepkSJAtpzpf2s5vzhqCIMdmHWD…	1998				Yemen	North Africa	E.coli	68
	Include							Yemen	North Africa	Shigella	19
								Yemen	North Africa	Salmonella	22
								Yemen	North Africa	Campylobacter	2
								Yemen	North Africa	Total in Age Group	298
8	Title of Paper	Authors	Link	Year	Location (urban/rural if single)	inpatient/outpatient	facility/community		World Region	Pathogens	0-1	2020-01-02	2020-02-03	2020-03-04	2020-04-05	2020-05-09
	Bacterial and viral etiology of childhood diarrhea in Ouagadougou, Burkina Faso	Isidore Juste O Bonkoungou , Kaisa Haukka , Monica Österblad , Antti J Hakanen , Alfred S Traoré, Nicolas Barro and Anja Siitonen	https://bmcpediatr.biomedcentral.com/track/pdf/10.1186/1471-2431-13-36	2009-10-01	Urban		Facility	Burkina Faso	Sub Saharan Africa	Rotavirus	42
					Urban		Facility	Burkina Faso	Sub Saharan Africa	Adenovirus	2
					Urban		Facility	Burkina Faso	Sub Saharan Africa	E.coli	21	12
					Urban		Facility	Burkina Faso	Sub Saharan Africa	Shigella	3	6
					Urban		Facility	Burkina Faso	Sub Saharan Africa	Salmonella	3	8
					Urban		Facility	Burkina Faso	Sub Saharan Africa	Campylobacter	0	1
					Urban		Facility	Burkina Faso	Sub Saharan Africa	Total in Age Group	138	96
9	Title of Paper	Authors	Link	Year	Location (urban/rural if single)	inpatient/outpatient	facility/community		World Region	Pathogens	0-1	2020-01-02	2020-02-03	2020-03-04	2020-04-05	2020-05-09
	Bacterial enteropathogens and risk factors associated with childhood diarrhea	Abdel Moati Kh. Al Jarousha & Mahmoud A. El Jarou & Iyad A. El Qouqa	https://www.researchgate.net/publication/47350148_Bacterial_Enteropathogens_and_Risk_Factors_Associated_with_Childhood_Diarrhea	2006-07-01			Facility	Palestine	Eastern Meditteranean	E.coli	2
							Facility	Palestine	Eastern Meditteranean	Total in Age Group	27
10	Title of Paper	Authors	Link	Year	Location (urban/rural if single)	inpatient/outpatient	facility/community		World Region	Pathogens	0-1	2020-01-02	2020-02-03	2020-03-04	2020-04-05	2020-05-09
	Bacterial pathogen spectrum of acute diarrheal outpatients in an urbanized rural district in Southwest China	YongmingZhouJingyunZhangShukunWangWenXuWeiliLiangMeiyingYanDuochunWangBaoweiDiaoBoPangXinLuFenxiaFanJieLiJingLouLiZhangRuibaiWangXiaoyingCuiMengZhaoRuiWuHongyanCaiXiaoliDuZhigangCuiWenpengGuRusongYangBiaoKanSteineretal.,2006Walkeretal.,2013Haoetal.,2013Kotloffetal.,2013Quetal.,2012Zhangetal.,2015Zhuetal.,2013Wangetal.,2005	https://reader.elsevier.com/reader/sd/pii/S1201971218300596?token=DCDE6059BC2B64982C03A5338D3949048901BC2D1B5AB51B93A6BE3DB93BEA60974252FD6FFAFFA0EAFF4396B0F37C37	2012-13		Outpatient		China	East Asia	E.coli	1
						Outpatient		China	East Asia	Shigella	1
						Outpatient		China	East Asia	Salmonella	2
						Outpatient		China	East Asia	Aeromonas	1
						Outpatient		China	East Asia	Total in Age Group	22
11	Title of Paper	Authors	Link	Year	Location (urban/rural if single)	inpatient/outpatient	facility/community		World Region	Pathogens	0-1	2020-01-02	2020-02-03	2020-03-04	2020-04-05	2020-05-09
	Case-control study of diarrheal disease etiology in a remote rural area in Western Thailand	Ladaporn Bodhidatta,* Philip McDaniel, Siriporn Sornsakrin, Apichai Srijan, Oralak Serichantalergs, and Carl J. Mason	https://www.ncbi.nlm.nih.gov/pmc/articles/PMC2963978/pdf/tropmed-83-1106.pdf	2001-02-01	Rural		Facility	Thailand	East Asia	Rotavirus	19	14
	E. Coli note: Broken up by ETEC and EPEC, numbers reported in that order, not all subjects were screened for every pathogen				Rural		Facility	Thailand	East Asia	Adenovirus	18	8
					Rural		Facility	Thailand	East Asia	E.coli	6/84 & 12/91	6/78 & 13/80
					Rural		Facility	Thailand	East Asia	Shigella	3	6
					Rural		Facility	Thailand	East Asia	Salmonella	6	4
					Rural		Facility	Thailand	East Asia	Campylobacter	21	21
					Rural		Facility	Thailand	East Asia	Giardia	5	27
					Rural		Facility	Thailand	East Asia	Plesiomonas	5	5
					Rural		Facility	Thailand	East Asia	Total in Age Group	98	86
					Rural		Facility	Thailand	East Asia	Rotavirus total	97	85
					Rural		Facility	Thailand	East Asia	Adenovirus total	85	79
					Rural		Facility	Thailand	East Asia	Giardia Total	85	86
12	Title of Paper	Authors	Link	Year	Location (urban/rural if single)	inpatient/outpatient	facility/community		World Region	Pathogens	0-1	2020-01-02	2020-02-03	2020-03-04	2020-04-05	2020-05-09
	Case-control study of enteropathogens associated with childhood diarrhea in Dhaka, Bangladesh	M. JOHN ALBERT,* A. S. G. FARUQUE, S. M. FARUQUE, R. B. SACK,† AND D. MAHALANABIS‡	https://www.ncbi.nlm.nih.gov/pmc/articles/PMC85667/pdf/jm003458.pdf	1993-94	Urban	Inpatient	Facility	Bangladesh	South Asia	Rotavirus	118	34	7	4	2
	E. Coli note: Broken up by ETEC and EPEC				Urban	Inpatient	Facility	Bangladesh	South Asia	E.coli	83 76	34 16	2020-11-05	2020-08-02	1 0
	EAEC and DAEC				Urban	Inpatient	Facility	Bangladesh	South Asia	EAEC/DAEC	54 19	18 11	2020-03-03	2020-02-07	0 1
					Urban	Inpatient	Facility	Bangladesh	South Asia	Shigella	28	26	11	7	3
					Urban	Inpatient	Facility	Bangladesh	South Asia	Campylobacter	84	31	11	10	6
					Urban	Inpatient	Facility	Bangladesh	South Asia	Vibrio cholerae O1	16	7	6	7	1
					Urban	Inpatient	Facility	Bangladesh	South Asia	O139	8	7	9	8	2
					Urban	Inpatient	Facility	Bangladesh	South Asia	Aeromonas	46	25	11	15	2
					Urban	Inpatient	Facility	Bangladesh	South Asia	ETBF	16	6	2	2	2
					Urban	Inpatient	Facility	Bangladesh	South Asia	Total in Age Group	476	193	72	56	17
13	Title of Paper	Authors	Link	Year	Location (urban/rural if single)	inpatient/outpatient	facility/community		World Region	Pathogens	0-1	2020-01-02	2020-02-03	2020-03-04	2020-04-05	2020-05-09
	Changing pattern of prevalence, genetic diversity, and mixed infections of viruses associated with acute gastroenteritis in pediatric patients in New Delhi, India	Shipra Gupta1 | Anuja Krishnan2 | Sumit Sharma3 | Praveen Kumar4 | Satinder Aneja4 | Pratima Ray	https://www.researchgate.net/publication/320599458_Changing_pattern_of_prevalence_genetic_diversity_and_mixed_infections_of_viruses_associated_with_acute_gastroenteritis_in_pediatric_patients_in_New_Delhi_India_Viral_etiology_of_AGE_in_pediatric_popul	2009-10-01	Urban			India	South Asia	Rotavirus	8	8	1	0
	Include			2009-10-02	Urban			India	South Asia	Norovirus	13	5	0	0
	Broken up in 2 time periods, first number is earlier set			2009-10-03	Urban			India	South Asia	Adenovirus	2	0	1	0
				2009-10-04	Urban			India	South Asia	Astrovirus	3	0	0	0
				2009-10-05	Urban			India	South Asia	Total in Age Group	42	16	1	0
				2014-15	Urban			India	South Asia	Rotavirus	33	14	1	0
				2014-15	Urban			India	South Asia	Norovirus	14	4	0	1
				2014-15	Urban			India	South Asia	Adenovirus	0	1	1	0
				2014-15	Urban			India	South Asia	Astrovirus	3	3	2	0
				2014-15	Urban			India	South Asia	Total in Age Group	50	25	8	2
14	Title of Paper	Authors	Link	Year	Location (urban/rural if single)	inpatient/outpatient	facility/community		World Region	Pathogens	0-1	2020-01-02	2020-02-03	2020-03-04	2020-04-05	2020-05-09
	Clinical study of acute childhood diarrhoea caused by bacterial enteropathogens	VyaS Kumar rathaur1, moniKa Pathania2, aParna Jayara3, neeraJ yadaV4	https://www.ncbi.nlm.nih.gov/pmc/articles/PMC4080044/	2012		Outpatient		India	South Asia	E.coli	32					20
	Include					Outpatient		India	South Asia	Shigella	7					22
						Outpatient		India	South Asia	Salmonella	1					5
						Outpatient		India	South Asia	Campylobacter	2					0
						Outpatient		India	South Asia	Klebsiella	17					0
						Outpatient		India	South Asia	Total in Age Group	49					46
15	Title of Paper	Authors	Link	Year	Location (urban/rural if single)	inpatient/outpatient	facility/community		World Region	Pathogens	0-1	2020-01-02	2020-02-03	2020-03-04	2020-04-05	2020-05-09
	Co-Infection by Waterborne Enteric Viruses in Children with Gastroenteritis in Nepal	Sarmila Tandukar, Jeevan B. Sherchand, Surendra Karki, Bikash Malla, Rajani Ghaju Shrestha, Dinesh Bhandari, Ocean Thakali and Eiji Haramoto	https://www.ncbi.nlm.nih.gov/pmc/articles/PMC6473710//	2016-17	Urban			Nepal	East Asia	Rotavirus	46	19	10	7	3
					Urban			Nepal	East Asia	Norovirus	2	1	1	0	0
					Urban			Nepal	East Asia	Adenovirus	13	5	4	3	0
					Urban			Nepal	East Asia	Enteroviruses	26	9	7	4	3
					Urban			Nepal	East Asia	Total in Age Group	50	20	10	9	4
16	Title of Paper	Authors	Link	Year	Location (urban/rural if single)	inpatient/outpatient	facility/community		World Region	Pathogens	0-1	2020-01-02	2020-02-03	2020-03-04	2020-04-05	2020-05-09
	Community-acquired infectious diarrhoea in children under 5 years of age in Dakar, Senegal	Jean-Marie Sire, Benoit Garin, Loïc Chartier, Ndeye Khota Fall, Adama Tall, Abdoulaye Seck, François-Xavier Weill, Sébastien Breurec, Muriel Vray	https://hal-pasteur.archives-ouvertes.fr/pasteur-02025043/document	2007-08-01	Urban			Senegal	Sub Saharan Africa	Rotavirus	29	15
					Urban			Senegal	Sub Saharan Africa	E.coli	9	4
					Urban			Senegal	Sub Saharan Africa	Shigella	4	10
					Urban			Senegal	Sub Saharan Africa	E.coli/Shigella total	85	60
					Urban			Senegal	Sub Saharan Africa	Rotavirus total	81	59
17	Title of Paper	Authors	Link	Year	Location (urban/rural if single)	inpatient/outpatient	facility/community		World Region	Pathogens	0-1	2020-01-02	2020-02-03	2020-03-04	2020-04-05	2020-05-09
	Detection of cryptosporidium oocysts in acute diarrheal stools	B. Uppal, R. Natarajan	http://www.indianpediatrics.net/aug1991/917.pdf	1990	India		Facility	India	South Asia	E.coli	6
							Facility	India	South Asia	Shigella	0
							Facility	India	South Asia	Salmonella	11
							Facility	India	South Asia	Other helminthic ova	1
							Facility	India	South Asia	Vibrio cholerae	1
							Facility	India	South Asia	Giardia	6
							Facility	India	South Asia	Entamoeba	5
							Facility	India	South Asia	Cryptosporidium	3
							Facility	India	South Asia	Total in Age Group	95
18	Title of Paper	Authors	Link	Year	Location (urban/rural if single)	inpatient/outpatient	facility/community		World Region	Pathogens	0-1	2020-01-02	2020-02-03	2020-03-04	2020-04-05	2020-05-09
	Detection of Cryptosporidium spp and other intestinal parasites in children with acute diarrhea and severe dehydration in Rio de Janeiro	Filipe Anibal Carvalho-Costa, Alessandra Queiroga Gonçalves, Sandra Laranjeira Lassance, Carla Pontes de Albuquerque, José Paulo Gagliardi Leite, and Márcio Neves Bóia	https://www.scielo.br/pdf/rsbmt/v40n3/20.pdf	2005-06-01	Urban		Facility	Brazil	South America	Trichuris trichiuria		1
	First year broken up into 6 month groups, no uniform n				Urban		Facility	Brazil	South America	Entamoeba		1
					Urban		Facility	Brazil	South America	Cryptosporidium	8	6
					Urban		Facility	Brazil	South America	Ascaris lumbricoides	3	5
					Urban		Facility	Brazil	South America	Giardia	5
					Urban		Facility	Brazil	South America	Crypto total	88	59
					Urban		Facility	Brazil	South America	Giardia total	100
					Urban		Facility	Brazil	South America	Entamoeba total	0	61
					Urban		Facility	Brazil	South America	Trichuris total		61
					Urban		Facility	Brazil	South America	Ascaris total	61	61
19	Title of Paper	Authors	Link	Year	Location (urban/rural if single)	inpatient/outpatient	facility/community		World Region	Pathogens	0-1	2020-01-02	2020-02-03	2020-03-04	2020-04-05	2020-05-09
	Detection of Salmonella, Campylobacter, Shiga toxin-producing E. coli and Shigella/EIEC by culture and a multiplex PCR panel in pediatric patients with acute diarrheal illness	Ozlem Koyuncu Ozyurt, Ana Laura Ferrandi Vilas Boas Bertocco, , Larissa Alessandra Bourdeth Pereira, Luisa Paganelli Jimenes, Hatice Yazisiz, Betil Ozhak, Dilara Ogunc, Levent Donmez, Filiz Gunseren, Aygen Yilmaz and Gozde Ongut	https://www.degruyter.com/view/journals/labm/43/4/article-p211.xml?tab_body=pdf-78589	2017	Urban			Turkey	Eastern Meditteranean	E.coli	1	1	0	0	0
					Urban			Turkey	Eastern Meditteranean	Shigella	2	5	0	8	0
					Urban			Turkey	Eastern Meditteranean	Salmonella	1	10	8	8	5
					Urban			Turkey	Eastern Meditteranean	Campylobacter	4	12	16	1	5
					Urban			Turkey	Eastern Meditteranean	Total in Age Group	246	151	91	77	67
20	Title of Paper	Authors	Link	Year	Location (urban/rural if single)	inpatient/outpatient	facility/community		World Region	Pathogens	0-1	2020-01-02	2020-02-03	2020-03-04	2020-04-05	2020-05-09
	Diarrheal Disease in Rural Mozambique: Burden, Risk Factors and Etiology of Diarrheal Disease among Children Aged 0-59 Months Seeking Care at Health Facilities	Tacilta Nhampossa1,2*, Inacio Mandomando1,2, Sozinho Acacio1,2, Llorenç Quintó4, Delfino Vubil1, Joaquin Ruiz4, Delino Nhalungo1, Charfudin Sacoor1, Arnaldo Nhabanga1, Ariel Nhacolo1,2, Pedro Aide1,2, Sónia Machevo1,3, Betuel Sigaúque1,2, Abel Nhama1,2, Karen Kotloff5, Tamer Farag5, Dilruba Nasrin5, Quique Bassat1,4, Eusebio Macete1,2, Myron M. Levine5, Pedro Alonso1,4	https://www.ncbi.nlm.nih.gov/pmc/articles/PMC4431848/	2007-11-01	Rural		Facility	Mozambique	Sub Saharan Africa	Rotavirus	182	52
	Include				Rural		Facility	Mozambique	Sub Saharan Africa	Norovirus	19	10
	Part of GEMS				Rural		Facility	Mozambique	Sub Saharan Africa	Adenovirus	13	10
					Rural		Facility	Mozambique	Sub Saharan Africa	Astrovirus	7	6
					Rural		Facility	Mozambique	Sub Saharan Africa	Sapovirus	7	3
					Rural		Facility	Mozambique	Sub Saharan Africa	E.coli	221	124
					Rural		Facility	Mozambique	Sub Saharan Africa	Shigella	6	18
					Rural		Facility	Mozambique	Sub Saharan Africa	Salmonella	6	2
					Rural		Facility	Mozambique	Sub Saharan Africa	Campylobacter	24	9
					Rural		Facility	Mozambique	Sub Saharan Africa	Vibrio cholerae	0	4
					Rural		Facility	Mozambique	Sub Saharan Africa	Aeromonas	5	1
					Rural		Facility	Mozambique	Sub Saharan Africa	Entamoeba	39	26
					Rural		Facility	Mozambique	Sub Saharan Africa	Cryptosporidium	84	44
					Rural		Facility	Mozambique	Sub Saharan Africa	Giardia	41	64
					Rural		Facility	Mozambique	Sub Saharan Africa	Total in Age Group	431	233
21	Title of Paper	Authors	Link	Year	Location (urban/rural if single)	inpatient/outpatient	facility/community		World Region	Pathogens	0-1	2020-01-02	2020-02-03	2020-03-04	2020-04-05	2020-05-09
	Diarrhoea-causing agents in children aged less than five in Tunja, Colombia	Fred G. Manrique-AbrilI, Diane Billon Y TigneII, Sandra E. BelloIII y Juan M. OspinaI	https://www.researchgate.net/publication/7077583_Diarrhoea-causing_agents_in_children_aged_less_than_five_in_Tunja_Colombia	2004			Facility	Colombia	South America	Rotavirus	54
							Facility	Colombia	South America	E.coli	5
							Facility	Colombia	South America	Shigella	0
							Facility	Colombia	South America	Campylobacter	2
							Facility	Colombia	South America	Entamoeba	3
							Facility	Colombia	South America	Giardia	4
							Facility	Colombia	South America	Total in Age Group	82
22	Title of Paper	Authors	Link	Year	Location (urban/rural if single)	inpatient/outpatient	facility/community		World Region	Pathogens	0-1	2020-01-02	2020-02-03	2020-03-04	2020-04-05	2020-05-09
	Emerging trends in the etiology of enteric pathogens as evidenced from an active surveillance of hospitalized diarrhoeal patients in Kolkata, India	Gopinath Balakrish Nair*1, Thandavarayan Ramamurthy1, Mihir Kumar Bhattacharya1, Triveni Krishnan1, Sandipan Ganguly1, Dhira Rani Saha1, Krishnan Rajendran1, Byomkesh Manna1, Mrinmoy Ghosh2, Keinosuke Okamoto3 and Yoshifumi Takeda4	https://www.ncbi.nlm.nih.gov/pmc/articles/PMC2901208/	2007-09-01	Urban	Inpatient	Facility	India	South Asia	Rotavirus	130	134
	Include				Urban	Inpatient	Facility	India	South Asia	Norovirus	13	12
					Urban	Inpatient	Facility	India	South Asia	Adenovirus	37	26
					Urban	Inpatient	Facility	India	South Asia	Astrovirus	6	7
					Urban	Inpatient	Facility	India	South Asia	Sapovirus	13	4
					Urban	Inpatient	Facility	India	South Asia	E.coli	52	49
					Urban	Inpatient	Facility	India	South Asia	Shigella	8	21
					Urban	Inpatient	Facility	India	South Asia	Salmonella	0	1
					Urban	Inpatient	Facility	India	South Asia	Campylobacter	19	22
					Urban	Inpatient	Facility	India	South Asia	Vibrio cholerae	24	34
					Urban	Inpatient	Facility	India	South Asia	Aeromonas	1	2
					Urban	Inpatient	Facility	India	South Asia	Entamoeba	8	13
					Urban	Inpatient	Facility	India	South Asia	Cryptosporidium	37	22
					Urban	Inpatient	Facility	India	South Asia	Giardia	25	34
					Urban	Inpatient	Facility	India	South Asia	Total in Age Group	245	227
23	Title of Paper	Authors	Link	Year	Location (urban/rural if single)	inpatient/outpatient	facility/community		World Region	Pathogens	0-1	2020-01-02	2020-02-03	2020-03-04	2020-04-05	2020-05-09
	Enteric pathogen co-infections in the paediatric population from rural communities in the Vhembe District, South Africa	S E Ledwaba,1 MSc; J P Kabue,1 PhD; T G Barnard,2 PhD; A N Traore,1 PhD; N Potgieter,3 PhD	https://www.researchgate.net/publication/329775077_Enteric_pathogen_co-infections_in_the_paediatric_population_from_rural_communities_in_the_Vhembe_District_South_Africa	2014-15	Rural		Facility	South Africa	Sub Saharan Africa	Rotavirus	7	9
	E. Coli split between various strains, with coinfections total exceeds number of children-might not be usable				Rural		Facility	South Africa	Sub Saharan Africa	Norovirus	11	5
					Rural		Facility	South Africa	Sub Saharan Africa	Adenovirus	10	4
					Rural		Facility	South Africa	Sub Saharan Africa	E.coli	147	53
					Rural		Facility	South Africa	Sub Saharan Africa	Shigella	5	3
					Rural		Facility	South Africa	Sub Saharan Africa	Salmonella	2	2
					Rural		Facility	South Africa	Sub Saharan Africa	Vibrio cholerae	1	0
					Rural		Facility	South Africa	Sub Saharan Africa	Total in Age Group	138	52
24	Title of Paper	Authors	Link	Year	Location (urban/rural if single)	inpatient/outpatient	facility/community		World Region	Pathogens	0-1	2020-01-02	2020-02-03	2020-03-04	2020-04-05	2020-05-09
	Enteric pathogens associated with diarrhea in children in Fayoum, Egypt	Hanon El-MohamadyIbrahim A. Abdel-MessihFouad G. YoussefMohamad SaidHossaini FaragHind I. ShaheenDavid M. RockabrandStephen B. LubyRana HajjehJohn W. SandersMarshall R. MontevilleJohn D. KlenaRobert W. Frenck	https://www.sciencedirect.com/science/article/pii/S0732889306000812?via%3Dihub	2003				Egypt	North Africa	Rotavirus	21	19
								Egypt	North Africa	E.coli	7	18
								Egypt	North Africa	Shigella	3	3
								Egypt	North Africa	Campylobacter	13	3
								Egypt	North Africa	Cryptosporidium	21	6
								Egypt	North Africa	Total in Age Group	158	96
25	Title of Paper	Authors	Link	Year	Location (urban/rural if single)	inpatient/outpatient	facility/community		World Region	Pathogens	0-1	2020-01-02	2020-02-03	2020-03-04	2020-04-05	2020-05-09
	Enteropathogens and Other Factors Associated with Severe Disease in Children with Acute Watery Diarrhea in Lima, Peru	Rosa I. Cama, Umesh D. Parashar, David N. Taylor, Thomas Hickey, Dante Figueroa, Ynes R. Ortega, Sofia Romero, Juan Perez, Charles R. Sterling, Jon R. Gentsch, Robert H. Gilman, and Roger I. Glass	https://academic.oup.com/jid/article/179/5/1139/802342	1995-07-01	Urban		Facility	Peru	South America	Rotavirus	99	92
					Urban		Facility	Peru	South America	Adenovirus	7	6
					Urban		Facility	Peru	South America	Astrovirus	11	4
					Urban		Facility	Peru	South America	E.coli	24	26
					Urban		Facility	Peru	South America	Shigella	7	4
					Urban		Facility	Peru	South America	Campylobacter	32	10
					Urban		Facility	Peru	South America	Vibrio cholerae	2	1
					Urban		Facility	Peru	South America	Cryptosporidium	5	3
					Urban		Facility	Peru	South America	cyclospora	1	0
					Urban		Facility	Peru	South America	Giardia	4	3
					Urban		Facility	Peru	South America	Total in Age Group	199	156
26	Title of Paper	Authors	Link	Year	Location (urban/rural if single)	inpatient/outpatient	facility/community		World Region	Pathogens	0-1	2020-01-02	2020-02-03	2020-03-04	2020-04-05	2020-05-09
	Enteropathogens associated with acute diarrhea in community and hospital patients in Jakarta, Indonesia	Buhari A. Oyofo a;􏰀, Decy Subekti a, Periska Tjaniadi a, Nunung Machpud a, S. Komalarini b, B. Setiawan c, C. Simanjuntak d, Narain Punjabi a, Andrew L. Corwin a, Momtaz Wasfy e, James R. Campbell a, Murad Lesmana a;f	https://onlinelibrary.wiley.com/doi/pdf/10.1111/j.1574-695X.2002.tb00615.x?casa_token=1SpRZXcT7noAAAAA:wl6CS0j7L0hstNs4op7vWfdS-NOBFlDW733VbsFiZmsfb48vdD0PGInVwTT2Lu86p8-jsKGAm84	1997-09-01	urban		Facility	Indonesia	East/South Asia	Shigella	9
	facility | community						Facility	Indonesia		Salmonella	26
							Facility	Indonesia		Campylobacter	4
							Facility	Indonesia		Vibrio cholerae	11
							Facility	Indonesia		Total in Age Group	676
							Community	Indonesia		Shigella	10
							Community	Indonesia		Salmonella	7
							Community	Indonesia		Campylobacter	8
							Community	Indonesia		Vibrio cholerae	12
							Community	Indonesia		Total in Age Group	424
27	Title of Paper	Authors	Link	Year	Location (urban/rural if single)	inpatient/outpatient	facility/community		World Region	Pathogens	0-1	2020-01-02	2020-02-03	2020-03-04	2020-04-05	2020-05-09
	Enteropathogens in children less than 5 years of age with acute diarrhea: a 5-year surveillance study in the Southeast Coast of China	Shufa Zheng , Fei Yu , Xiao Chen , Dawei Cui , Yongzhang Cheng , Guoliang Xie , Xianzhi Yang ,	https://www.ncbi.nlm.nih.gov/pmc/articles/PMC4992557/	2009-14			Facility	China	East Asia	Rotavirus	184	170
							Facility	China	East Asia	Norovirus	141	108
		4 2 2 1,2* Dongsheng Han , Yiyin Wang , Wen Zhang and Yu Chen					Facility	China	East Asia	Adenovirus	22	24
							Facility	China	East Asia	Astrovirus	13	12
							Facility	China	East Asia	Sapovirus	10	15
							Facility	China	East Asia	E.coli	67	86
	Includes breakdown of e. coli types						Facility	China	East Asia	Shigella	15	12
							Facility	China	East Asia	Salmonella	4	2
							Facility	China	East Asia	Campylobacter	5	2
							Facility	China	East Asia	Vibrio cholerae	4	0
							Facility	China	East Asia	Aeromonas	2	0
							Facility	China	East Asia	Yersinia	5	0
							Facility	China	East Asia	Cryptosporidium	0	0
							Facility	China	East Asia	Giardia	0	2
							Facility	China	East Asia	Total in Age Group	1013	711
28	Title of Paper	Authors	Link	Year	Location (urban/rural if single)	inpatient/outpatient	facility/community		World Region	Pathogens	0-1	2020-01-02	2020-02-03	2020-03-04	2020-04-05	2020-05-09
	[Epidemiology of acute bacterial diarrhea in children in Libreville, Gabon]	J.KokoJ.-P.AmbaraS.AtegboD.Gahouma	https://reader.elsevier.com/reader/sd/pii/S0929693X13000341?token=009EFB831C5A9936B46B83421E7A67235840FB283AFECF59B78475AE83A04B50F4DAA901E64A86B230BD7BC2A50007A5	1996-2005			Facility	Gabon	Sub Saharan Africa	E.coli	192	75
							Facility	Gabon	Sub Saharan Africa	Shigella	32	23
							Facility	Gabon	Sub Saharan Africa	Salmonella	48	25
							Facility	Gabon	Sub Saharan Africa	Staphylococcus	8	4
							Facility	Gabon	Sub Saharan Africa	Yersinia	2	0
							Facility	Gabon	Sub Saharan Africa	Total in Age Group	282	127
29	Title of Paper	Authors	Link	Year	Location (urban/rural if single)	inpatient/outpatient	facility/community		World Region	Pathogens	0-1	2020-01-02	2020-02-03	2020-03-04	2020-04-05	2020-05-09
	Epidemiology of enteric viruses in children with gastroenteritis in Ogun State, Nigeria	Kafayat Olushuola Arowolo, Christianah Idowu Ayolabi, Bruna Lapinski, Jucielia Stadinicki Santos, Sonia Mara Raboni	https://onlinelibrary.wiley.com/doi/pdf/10.1002/jmv.25399?casa_token=XFUVmKWQvskAAAAA:gOc7v0rPyPc5-wp_F7NDMcMiSYaxPEcFFBMprWUmVPsv9ZVcg1dN51bS1BH8IckDABRE5ugXT94	2015-17			Facility	Nigeria	Sub Saharan Africa	Rotavirus	12	14	2	1	0
							Facility	Nigeria	Sub Saharan Africa	Norovirus	6	1	1	0	1
							Facility	Nigeria	Sub Saharan Africa	Adenovirus	2	6	0	0	1
							Facility	Nigeria	Sub Saharan Africa	Astrovirus	14	10	4	4	2
							Facility	Nigeria	Sub Saharan Africa	Total in Age Group	59	50	25	26	15
30	Title of Paper	Authors	Link	Year	Location (urban/rural if single)	inpatient/outpatient	facility/community		World Region	Pathogens	0-1	2020-01-02	2020-02-03	2020-03-04	2020-04-05	2020-05-09
	Etiología de la diarrea con sangre en menores de 5 años Etiology of diarrhea with blood in children under 5	http://scielo.sld.cu/scielo.php?script=sci_arttext&pid=S0034-75312004000400006#cargo	http://scielo.sld.cu/scielo.php?script=sci_arttext&pid=S0034-75312004000400006	Early 2000s				Cuba	South America	E.coli	2
								Cuba	South America	Shigella	9
								Cuba	South America	Salmonella	22
								Cuba	South America	Aeromonas	2
								Cuba	South America	Entamoeba	0
								Cuba	South America	Total in Age Group	68
31	Title of Paper	Authors	Link	Year	Location (urban/rural if single)	inpatient/outpatient	facility/community		World Region	Pathogens	0-1	2020-01-02	2020-02-03	2020-03-04	2020-04-05	2020-05-09
	Etiological study of diarrheal patients in Vientiane, Lao People's Democratic Republic	TETSU YAMASHIRO, * NOBORU NAKASONE, NAOMI HIGA, MASAAKI IWANAGA, SITHAT INSISIENGMAY, TRAYKHOUANE PHOUNANE, KHAMPHEUY MUNNALATH, NOIKASEUMSY SITHIVONG, LAY SISAVATH, BOONANG PHANTHAUAMATH, KHAMPHENG CHOMLASAK, PHONSAMAY SISULATH, AND PRASEUNTHONG VONGSANITH	https://www.ncbi.nlm.nih.gov/pmc/articles/PMC105007/	1996-07-01			Facility	Lao PDR	East Asia	E.coli	55
							Facility	Lao PDR	East Asia	Shigella	21
							Facility	Lao PDR	East Asia	Salmonella	0
							Facility	Lao PDR	East Asia	Campylobacter	16
							Facility	Lao PDR	East Asia	Vibrio cholerae	0
							Facility	Lao PDR	East Asia	Total in Age Group	226
32	Title of Paper	Authors	Link	Year	Location (urban/rural if single)	inpatient/outpatient	facility/community		World Region	Pathogens	0-1	2020-01-02	2020-02-03	2020-03-04	2020-04-05	2020-05-09
	Etiological study of enteric viruses and the genetic diversity of Norovirus, sapovirus, adenovirus, and astrovirus in children with diarrhea in Chongqing, China	Zengzhi Ren, Yuanmei Kong, Jun Wang, Qianqian Wang, Ailong Huang and Hongmei Xu	https://pubmed.ncbi.nlm.nih.gov/24004442/	2010			Facility	China	East Asia	Rotavirus	73	54	2
							Facility	China	East Asia	Norovirus	92	29	7
							Facility	China	East Asia	Adenovirus	16	9	1
							Facility	China	East Asia	Astrovirus	1	0	0
							Facility	China	East Asia	Sapovirus	3	6	0
							Facility	China	East Asia	Total in Age Group	323	122	16
33	Title of Paper	Authors	Link	Year	Location (urban/rural if single)	inpatient/outpatient	facility/community		World Region	Pathogens	0-1	2020-01-02	2020-02-03	2020-03-04	2020-04-05	2020-05-09
	Etiology and epidemiology of diarrhea in children in Hanoi, Vietnam	Trung Vu Nguyen, Phung Le Van, Chinh Le Huy, Khanh Nguyen Gia, Andrej Weintraub	https://www.sciencedirect.com/science/article/pii/S1201971205001992	2001-02-01	Urban		Facility	Viet Nam	East Asia	Rotavirus	111	102	42	12	7
					Urban		Facility	Viet Nam	East Asia	E.coli	54	50	15	7	6
					Urban		Facility	Viet Nam	East Asia	Shigella	2	8	6	9	3
					Urban		Facility	Viet Nam	East Asia	Total in Age Group	240	177	95	41	34
34	Title of Paper	Authors	Link	Year	Location (urban/rural if single)	inpatient/outpatient	facility/community		World Region	Pathogens	0-1	2020-01-02	2020-02-03	2020-03-04	2020-04-05	2020-05-09
	Etiology and Epidemiology of Diarrhea in Hospitalized Children from Low Income Country: A Matched Case-Control Study in Central African Republic	Sébastien Breurec1,2,3, Noémie Vanel4, Petulla Bata5, Loïc Chartier4, Alain Farra1,Loïc Favennec6, Thierry Franck1, Tamara Giles-Vernick4, Jean-Chrysostome Gody5, Liem Binh Luong Nguyen4, Manuella Onambélé1, Clotaire Rafaï1, Romy Razakandrainibe6, Laura Tondeur4, Vianney Tricou7, Philippe Sansonetti8, Muriel Vray	https://www.ncbi.nlm.nih.gov/pmc/articles/PMC4701495/	2011-13			Facility	Central African Republic	Sub Saharan Africa	Rotavirus	90	43
							Facility	Central African Republic	Sub Saharan Africa	Norovirus	18	11
							Facility	Central African Republic	Sub Saharan Africa	Adenovirus	11	6
							Facility	Central African Republic	Sub Saharan Africa	Astrovirus	25	7
							Facility	Central African Republic	Sub Saharan Africa	E.coli	24	10
							Facility	Central African Republic	Sub Saharan Africa	Shigella	19	30
							Facility	Central African Republic	Sub Saharan Africa	Salmonella	1	8
							Facility	Central African Republic	Sub Saharan Africa	Campylobacter	3	3
							Facility	Central African Republic	Sub Saharan Africa	Giardia	0	2
							Facility	Central African Republic	Sub Saharan Africa	Entamoeba	0	1
							Facility	Central African Republic	Sub Saharan Africa	Cryptosporidium	32	7
							Facility	Central African Republic	Sub Saharan Africa	Total in Age Group	195	103
35	Title of Paper	Authors	Link	Year	Location (urban/rural if single)	inpatient/outpatient	facility/community		World Region	Pathogens	0-1	2020-01-02	2020-02-03	2020-03-04	2020-04-05	2020-05-09
	Etiology and pathogenicity of bacterial isolates: a cross sectional study among diarrheal children below five years in central regions of Kenya	Oliver Waithaka Mbuthia1,&, Scholastica Gatwiri Mathenge1, Micah Ongeri Oyaro2, Musa Otieno Ng'ayo3	https://www.ncbi.nlm.nih.gov/pmc/articles/PMC6462152/			Inpatient	Facility	Kenya	Sub Saharan Africa	E.coli	37	30	17	8	6
						Inpatient	Facility	Kenya	Sub Saharan Africa	Shigella	8	5	1	0	0
						Inpatient	Facility	Kenya	Sub Saharan Africa	Salmonella	0	10	5	2	2
						Inpatient	Facility	Kenya	Sub Saharan Africa	Vibrio cholerae	0	0	0	1	0
						Inpatient	Facility	Kenya	Sub Saharan Africa	Aeromonas	0	0	3	4	0
						Inpatient	Facility	Kenya	Sub Saharan Africa	Total in Age Group	62	56	37	17	16
36	Title of Paper	Authors	Link	Year	Location (urban/rural if single)	inpatient/outpatient	facility/community		World Region	Pathogens	0-1	2020-01-02	2020-02-03	2020-03-04	2020-04-05	2020-05-09
	Etiology of Childhood Diarrhea After Rotavirus Vaccine Introduction: A Prospective, Population-based Study in Nicaragua	Sylvia Becker-Dreps, MD, MPH1, Filemon Bucardo, PhD*,2, Samuel Vilchez, PhD*,2, Luis Enrique Zambrana, MD, MPH3, Lan Liu, PhD4, David J. Weber, MD, MPH1, Rodolfo Peña, MD, PhD5, Leslie Barclay, BS6, Jan Vinjé, PhD6, Michael G. Hudgens, PhD4, Johan Nordgren, PhD7, Lennart Svensson, PhD7, Douglas R. Morgan, MD, MPH1,8, Félix Espinoza, MD, PhD2, and Margarita Paniagua, MS2	https://www.ncbi.nlm.nih.gov/pmc/articles/PMC4216626/	2010-11-01			Community	Nicaragua	Sub Saharan Africa	Rotavirus	1	3
								Nicaragua	Sub Saharan Africa	Norovirus	16	23
								Nicaragua	Sub Saharan Africa	Adenovirus	1	1
								Nicaragua	Sub Saharan Africa	Sapovirus	5	20
								Nicaragua	Sub Saharan Africa	E.coli	12	32
								Nicaragua	Sub Saharan Africa	Giardia	2	3
								Nicaragua	Sub Saharan Africa	Entamoeba	4	6
								Nicaragua	Sub Saharan Africa	Cryptosporidium	1	2
								Nicaragua	Sub Saharan Africa	Total in Age Group	47	103	187
								Nicaragua	Sub Saharan Africa	Noro total		102
								Nicaragua	Sub Saharan Africa	Noro/sapo total	46
37	Title of Paper	Authors	Link	Year	Location (urban/rural if single)	inpatient/outpatient	facility/community		World Region	Pathogens	0-1	2020-01-02	2020-02-03	2020-03-04	2020-04-05	2020-05-09
	Etiology of childhood diarrhea in Zliten, Libya	Mustafa B. Ali, BSc, MSc, Khalifa S. Ghenghesh, PhD, DipBact, Ridha B. Aissa, Bpharm, PhD, Ali Abuhelfaia, MSc, PhD, Mohamed Dufani, MD.	https://www.researchgate.net/publication/7456633_Etiology_of_childhood_diarrhea_in_Zliten-Libya	2000-01-01	Urban	Inpatient	Facility	Libya	North Africa	Rotavirus	42
					Urban	Inpatient	Facility	Libya	North Africa	Shigella	0
					Urban	Inpatient	Facility	Libya	North Africa	Salmonella	22
					Urban	Inpatient	Facility	Libya	North Africa	Aeromonas	3
					Urban	Inpatient	Facility	Libya	North Africa	Entamoeba	6
					Urban	Inpatient	Facility	Libya	North Africa	Cryptosporidium	13
					Urban	Inpatient	Facility	Libya	North Africa	Giardia	1
					Urban	Inpatient	Facility	Libya	North Africa	Total in Age Group	124
					Urban	Inpatient	Facility	Libya	North Africa	crypto total	79
38	Title of Paper	Authors	Link	Year	Location (urban/rural if single)	inpatient/outpatient	facility/community		World Region	Pathogens	0-1	2020-01-02	2020-02-03	2020-03-04	2020-04-05	2020-05-09
	Etiology of diarrhea in a rural community in western Thailand: importance of enteric viruses and enterovirulent Escherichia coli	Peter Echeverria, Charles W. Hoge, Ladaporn Bodhidatta, Chatchai Tungtaem, John Herrmann, Somchai Imlarp,	https://academic.oup.com/jid/article-abstract/169/4/916/826220?redirectedFrom=fulltext	1991	Rural		Facility	Thailand	East Asia	E.coli	17					3
		and Kazumichi Tamur			Rural		Facility	Thailand	East Asia	Shigella	3					4
					Rural		Facility	Thailand	East Asia	Salmonella	4					1
	E. Coli split				Rural		Facility	Thailand	East Asia	Campylobacter	8					0
					Rural		Facility	Thailand	East Asia	Total in Age Group	66					21
39	Title of Paper	Authors	Link	Year	Location (urban/rural if single)	inpatient/outpatient	facility/community		World Region	Pathogens	0-1	2020-01-02	2020-02-03	2020-03-04	2020-04-05	2020-05-09
	Etiology of diarrhea in children younger than 5 years of age admitted in a rural hospital of Southern Mozambique	INACIO M. MANDOMANDO,* EUSEBIO V. MACETE, JOAQUIM RUIZ, SERGI SANZ, FATIMA ABACASSAMO, XAVIER VALLÈS, JAHIT SACARLAL, MARGARITA M. NAVIA, JORDI VILA, PEDRO L. ALONSO, AND JOAQUIM GASCON	http://www.ajtmh.org/docserver/fulltext/14761645/76/3/0760522.pdf?expires=1599144514&id=id&accname=guest&checksum=B8299AE51EDD015A6D5160B8D0B06037	2000-01-01	Rural		Facility	Mozambique	Sub Saharan Africa	Rotavirus	1	2
	E. coli split				Rural		Facility	Mozambique	Sub Saharan Africa	E.coli	73	37
	Additional parasites				Rural		Facility	Mozambique	Sub Saharan Africa	Shigella	0	1
					Rural		Facility	Mozambique	Sub Saharan Africa	Salmonella	5	6
					Rural		Facility	Mozambique	Sub Saharan Africa	Campylobacter	6	3
					Rural		Facility	Mozambique	Sub Saharan Africa	Vibrio cholerae	0	1
					Rural		Facility	Mozambique	Sub Saharan Africa	Entamoeba	1	1
					Rural		Facility	Mozambique	Sub Saharan Africa	Cryptosporidium	0	3
					Rural		Facility	Mozambique	Sub Saharan Africa	Total in Age Group	285	198
40	Title of Paper	Authors	Link	Year	Location (urban/rural if single)	inpatient/outpatient	facility/community		World Region	Pathogens	0-1	2020-01-02	2020-02-03	2020-03-04	2020-04-05	2020-05-09
	Etiology, epidemiology and clinical characteristics of acute diarrhea in hospitalized children in rural Peru		https://jidc.org/index.php/journal/article/view/31618180/1768	2011-12-01	Rural	Inpatient	Facility	Peru	South America	Rotavirus	13
					Rural	Inpatient	Facility	Peru	South America	Norovirus	5
					Rural	Inpatient	Facility	Peru	South America	Adenovirus	6
					Rural	Inpatient	Facility	Peru	South America	E.coli	4
					Rural	Inpatient	Facility	Peru	South America	Shigella	8
					Rural	Inpatient	Facility	Peru	South America	Salmonella	1
					Rural	Inpatient	Facility	Peru	South America	Campylobacter	12
					Rural	Inpatient	Facility	Peru	South America	Total in Age Group	43
41	Title of Paper	Authors	Link	Year	Location (urban/rural if single)	inpatient/outpatient	facility/community		World Region	Pathogens	0-1	2020-01-02	2020-02-03	2020-03-04	2020-04-05	2020-05-09
	Frequency of rotavirus and enteric adenovirus in children with acute gastroenteritis in Halfeti district, Sanliurfa, Turkey	Adnan Barutçu, Saliha Barutçu	https://dergipark.org.tr/tr/download/article-file/1011279	2017-19		Inpatient	Facility	Turkey	Eastern Meditteranean	Rotavirus	33	63
						Inpatient	Facility	Turkey	Eastern Meditteranean	Adenovirus	3	3
						Inpatient	Facility	Turkey	Eastern Meditteranean	Total in Age Group	167	189
42	Title of Paper	Authors	Link	Year	Location (urban/rural if single)	inpatient/outpatient	facility/community		World Region	Pathogens	0-1	2020-01-02	2020-02-03	2020-03-04	2020-04-05	2020-05-09
	Incidence of enteric pathogens causing community gastroenteritis among kindergarten children in Gaza	Nahed A1 Laham3'*, M ansour Elyazjib, Rohaifa Al-Haddadc and Fouad Ridwanc	http://content.ebscohost.com/ContentServer.asp?EbscoContent=dGJyMNLe80SeprE40dvuOLCmsEieprdSs6%2B4SLOWxWXS&ContentCustomer=dGJyMPGut1C3rLZNuePfgeyx43zx1%2B6B&T=P&P=AN&S=R&D=asn&K=97583717	2013	Gaza	Outpatient	Community	Palestine	Eastern Meditteranean	Rotavirus				1	2
						Outpatient	Community	Palestine	Eastern Meditteranean	E.coli				0	0
						Outpatient	Community	Palestine	Eastern Meditteranean	Shigella				1	1
						Outpatient	Community	Palestine	Eastern Meditteranean	Giardia				0	14
						Outpatient	Community	Palestine	Eastern Meditteranean	Entamoeba				9	17
						Outpatient	Community	Palestine	Eastern Meditteranean	Total Positive
						Outpatient	Community	Palestine	Eastern Meditteranean	Total in Age Group				12	51
43	Title of Paper	Authors	Link	Year	Location (urban/rural if single)	inpatient/outpatient	facility/community		World Region	Pathogens	0-1	2020-01-02	2020-02-03	2020-03-04	2020-04-05	2020-05-09
	Increase in the detection rate of viral and parasitic enteric pathogens among Egyptian children with acute diarrhea	Hanan El-Mohammady, Adel Mansour, Hind Ibrahim Shaheen, Nagwa Hanna Henien, Mohamed Salah Motawea, Ismail Rafaat, Manal Moustafa, Ibrahim Adib-Messih, Peter J. Sebeny, Sylvia Y.N. Young, John D. Klena	https://jidc.org/index.php/journal/article/view/23277502/791	2012	Both - Egypt	Outpatient	Facility	Egypt	North Africa	Norovirus	126	37	12
	I don't think the totals are correct					Outpatient	Facility	Egypt	North Africa	Adenovirus	26	4	2
						Outpatient	Facility	Egypt	North Africa	Astrovirus	32	19	2
						Outpatient	Facility	Egypt	North Africa	E.coli	69	34	21
						Outpatient	Facility	Egypt	North Africa	Giardia	41	36	25
						Outpatient	Facility	Egypt	North Africa	Salmonella	1	1	0
						Outpatient	Facility	Egypt	North Africa	Campylobacter	26	8	2
						Outpatient	Facility	Egypt	North Africa	Cryptosporidium	22	25	3
						Outpatient	Facility	Egypt	North Africa	Total in Age Group	968	524	216
44	Title of Paper	Authors	Link	Year	Location (urban/rural if single)	inpatient/outpatient	facility/community		World Region	Pathogens	0-1	2020-01-02	2020-02-03	2020-03-04	2020-04-05	2020-05-09
	Influence of enteric viruses on gastroenteritis in Albania: epidemiological and molecular analysis	Arrivi Fabiana, Domenica Donia, Rosanna Gabrieli, Anna Rita Petrinca, Fabian Cenko, Durim Bebeci, Anna Maria Doro Altan, Ersilia Buonomo, and Maurizio Divizia		2007	Both - Albania	Both	Facility	Albania	Southeast Europe	Rotavirus	58	43
							Facility	Albania	Southeast Europe	Norovirus	9	7
							Facility	Albania	Southeast Europe	Adenovirus	8	6
							Facility	Albania	Southeast Europe	Astrovirus	2	3
							Facility	Albania	Southeast Europe	Total in Age Group	153	117
45	Title of Paper	Authors	Link	Year	Location (urban/rural if single)	inpatient/outpatient	facility/community		World Region	Pathogens	0-1	2020-01-02	2020-02-03	2020-03-04	2020-04-05	2020-05-09
	Intestinal parasitic infections among children under five years of age presenting with diarrhoeal diseases to two public health facilities in Hawassa, South Ethiopia	Getamesay Mulatu1 , Ahmed Zeynudin2 , Endalew Zemene2*, Serkadis Debalke2 and Getenet Beyene2	http://content.ebscohost.com/ContentServer.asp?EbscoContent=dGJyMNXb4kSeprA40dvuOLCmsEieqLFSsqi4S7OWxWXS&ContentCustomer=dGJyMPGut1C3rLZNuePfgeyx43zx1%2B6B&T=P&P=AN&S=R&D=asn&K=110875565	2015	Ethiopia	Outpatient	Facility	Ethiopia	East Africa	Giardia	2	1	2	2	2
	Not sure if data usable					Outpatient	Facility	Ethiopia	East Africa	Aeromonas	2	2	3	4	2
	Parasites are split into groups and it isn't clear whether they were ALL identified or one of them was					Outpatient	Facility	Ethiopia	East Africa	Entamoeba	2	3	6	2	5
						Outpatient	Facility	Ethiopia	East Africa	Cryptosporidium	1	0	2	0	3
						Outpatient	Facility	Ethiopia	East Africa	Total in Age Group	58	42	30	13	15
46	Title of Paper	Authors	Link	Year	Location (urban/rural if single)	inpatient/outpatient	facility/community		World Region	Pathogens	0-1	2020-01-02	2020-02-03	2020-03-04	2020-04-05	2020-05-09
	Intestinal parasitic infections in children presenting with diarrhoea in outpatient and inpatient settings in an informal settlement of Nairobi, Kenya	Cecilia Kathure Mbae, David James Nokes, Erastus Mulinge, Joyce Nyambura, Anthony Waruru, and Samuel Kariuki	https://www.ncbi.nlm.nih.gov/pmc/articles/PMC3673844/	2013	Urban	Both	Facility	Kenya	Sub Saharan Africa	Giardia	10	23	26	26	13
					Urban		Facility	Kenya	Sub Saharan Africa	Entamoeba	42	52	61	46	24
					Urban		Facility	Kenya	Sub Saharan Africa	Cryptosporidium	76	75	23	6	6
					Urban		Facility	Kenya	Sub Saharan Africa	Total in Age Group	758	528	408	241	148
47	Title of Paper	Authors	Link	Year	Location (urban/rural if single)	inpatient/outpatient	facility/community		World Region	Pathogens	0-1	2020-01-02	2020-02-03	2020-03-04	2020-04-05	2020-05-09
	Isolated and Non-Isolated Enteric Pathogens in Children With Diarrhea and Related Laboratory Characteristics	Hossein Dahifar, MD. 1 , Aboulfazl Ghorbani, MD. 2 , Manijeh Ghods, PhD. 3	https://pdfs.semanticscholar.org/46f6/a94289dc5e07dbe42cf6f3c219cfd91775ed.pdf	2008	Iran	Inpatient	Facility	Iran	Middle East	E.coli	63	55	14	14	10
						Inpatient	Facility	Iran	Middle East	Shigella	-	2	-	-	4
						Inpatient	Facility	Iran	Middle East	Salmonella	1	1	-	1	-
						Inpatient	Facility	Iran	Middle East	Total in Age Group	367	306	67	51	34
						Inpatient	Facility	Iran	Middle East	Controls	151	109	53	32	26
48	Title of Paper	Authors	Link	Year	Location (urban/rural if single)	inpatient/outpatient	facility/community		World Region	Pathogens	0-1	2020-01-02	2020-02-03	2020-03-04	2020-04-05	2020-05-09
	Laboratory-Confirmed Cholera and Rotavirus among Patients with Acute Diarrhea in Four Hospitals in Haiti, 2012–2013	Maria W. Steenland, Gerard A. Joseph, Mentor Ali Ber Lucien, Nicole Freeman, Marisa Hast, Benjamin L. Nygren, Eyal Leshem, Stanley Juin, Michele B. Parsons, Deborah F. Talkington, Eric D. Mintz, John Vertefeuille, S. Arunmozhi Balajee, Jacques Boncy, and Mark A. Katz*	https://www.ncbi.nlm.nih.gov/pmc/articles/PMC3795093/	2013	Haiti	Inpatient	Facility	Haiti	Carribean	Rotavirus	31
						Inpatient	Facility	Haiti	Carribean	Shigella	2
						Inpatient	Facility	Haiti	Carribean	Salmonella	0
						Inpatient	Facility	Haiti	Carribean	Vibrio cholerae	27
						Inpatient	Facility	Haiti	Carribean	Total in Age Group	202
49	Title of Paper	Authors	Link	Year	Location (urban/rural if single)	inpatient/outpatient	facility/community		World Region	Pathogens	0-1	2020-01-02	2020-02-03	2020-03-04	2020-04-05	2020-05-09
	Microbial pathogens associated with acute childhood diarrhoea in Kumasi, Ghana	Gilbert Kotei Ashie1 , Mohamed Mutocheluh1* , Michael Owusu2 , Theophilus Benjamine Kwofe1 , Samuel Akonor1 , Patrick Williams Narkwa1 , Samuel Blay Nguah3 and Joslin Dogbe3	https://bmcresnotes.biomedcentral.com/track/pdf/10.1186%2Fs13104-017-2578-9	2017	Ghana	Outpatient	Facility	Ghana	Sub Saharan Africa	Rotavirus	16	42
						Outpatient	Facility	Ghana	Sub Saharan Africa	Adenovirus	23	6
						Outpatient	Facility	Ghana	Sub Saharan Africa	Shigella	5	8
						Outpatient	Facility	Ghana	Sub Saharan Africa	Salmonella	7	2
						Outpatient	Facility	Ghana	Sub Saharan Africa	Total Positive
						Outpatient	Facility	Ghana	Sub Saharan Africa	Total in Age Group	155	132
50	Title of Paper	Authors	Link	Year	Location (urban/rural if single)	inpatient/outpatient	facility/community		World Region	Pathogens	0-1	2020-01-02	2020-02-03	2020-03-04	2020-04-05	2020-05-09
	Molecular and Epidemiologic Analysis of Diarrheal Pathogens in Children With Acute Gastroenteritis in Bangladesh During 2014-2019	Nadim Sharif, Nasir Uddin Nobel, Najmuj Sakib, Syeda Moriam Liza, Shafia Tasnim Khan, Baki Billah, Anowar Khasru Parvez, Aynul Haque, Ali Azam Talukder, and Shuvra Kanti Dey		2020	Bangladesh		Facility	Bangladesh	South Asia	E.coli	18	13	8	7	5
							Facility	Bangladesh	South Asia	Shigella	4	3	2	2	2
							Facility	Bangladesh	South Asia	Salmonella	6	5	3	2	1
							Facility	Bangladesh	South Asia	Vibrio cholerae	24	8	5	4	3
							Facility	Bangladesh	South Asia	Total in Age Group	154	76	31	54	34
51	Title of Paper	Authors	Link	Year	Location (urban/rural if single)	inpatient/outpatient	facility/community		World Region	Pathogens	0-1	2020-01-02	2020-02-03	2020-03-04	2020-04-05	2020-05-09
	Molecular characterization of rotaviruses, Noroviruses, sapovirus, and adenoviruses in patients with acute gastroenteritis in Thailand	Leera Kittigul,1 * Kannika Pombubpa,1 Yuthana Taweekate,1 Thanapat Yeephoo,2 Pattara Khamrin,3 and Hiroshi Ushijima	https://onlinelibrary-wiley-com.proxy2.library.illinois.edu/doi/pdfdirect/10.1002/jmv.21380	2009	Thailand	Inpatient	Facility	Thailand	South East Asia	Rotavirus						2
						Inpatient	Facility	Thailand	South East Asia	Norovirus						0
						Inpatient	Facility	Thailand	South East Asia	Adenovirus						0
						Inpatient	Facility	Thailand	South East Asia	Sapovirus						1
						Inpatient	Facility	Thailand	South East Asia	Total in Age Group						19
52	Title of Paper	Authors	Link	Year	Location (urban/rural if single)	inpatient/outpatient	facility/community		World Region	Pathogens	0-1	2020-01-02	2020-02-03	2020-03-04	2020-04-05	2020-05-09
	Parasitism and diarrhoea in children from two rural communities and marginal barrio in Honduras	Rina Girard Kaminsky’		1991	Rural			Honduras	Central America	Trichuris trichiura	6	18	18	21	13
								Honduras	Central America	Ascaris lumbricoides	11	34	29	32	17
								Honduras	Central America	Blastocystis hominis	10	30	23	32	25
								Honduras	Central America	Chilomastix mesnili	16	27	22	26	15
								Honduras	Central America	Trichuris hominis	14	19	14	23	10
								Honduras	Central America	E.coli	10	33	29	41	27
								Honduras	Central America	Dientamoeba fragilis	1	0	5	2	0
								Honduras	Central America	Iodamoeba bütschlii	5	11	9	20	18
								Honduras	Central America	Endolimax Nana	8	20	21	30	29
								Honduras	Central America	S. Stercoralis	0	0	1	2	3
								Honduras	Central America	Hymenolepis nana	2	7	4	6	4
								Honduras	Central America	Entamoeba	11	30	30	48	27
								Honduras	Central America	Cryptosporidium	11	4	2	1	0
								Honduras	Central America	Giardia	27	47	27	32	24
								Honduras	Central America	Total in Age Group	43	66	45	60	45
53	Title of Paper	Authors	Link	Year	Location (urban/rural if single)	inpatient/outpatient	facility/community		World Region	Pathogens	0-1	2020-01-02	2020-02-03	2020-03-04	2020-04-05	2020-05-09
	Pathogen-Specific Burden of Outpatient Diarrhea in Infants in Nepal: A Multisite Prospective Case-Control Study	Cristina V. Cardemil,1 Jeevan B. Sherchand,2 Laxman Shrestha,2 Arun Sharma,2 Howard E. Gary, Jr.,1 Concepcion F. Estivariz,1 Marta Diez-Valcarce,3 M. Leanne Ward,3 Michael D. Bowen,3 Jan Vinjé,3 Umesh Parashar, 3 and Susan Y. Chu1	http://content.ebscohost.com/ContentServer.asp?EbscoContent=dGJyMNXb4kSeprA40dvuOLCmsEiep7dSs6a4SreWxWXS&ContentCustomer=dGJyMPGut1C3rLZNuePfgeyx43zx1%2B6B&T=P&P=AN&S=R&D=asn&K=125003650	2017	Nepal	Outpatient	Facility	Nepal	South Asia	Rotavirus	115
						Outpatient	Facility	Nepal	South Asia	Norovirus	26
						Outpatient	Facility	Nepal	South Asia	Adenovirus	3
						Outpatient	Facility	Nepal	South Asia	Astrovirus
						Outpatient	Facility	Nepal	South Asia	Sapovirus
						Outpatient	Facility	Nepal	South Asia	E.coli	14
						Outpatient	Facility	Nepal	South Asia	Shigella	2
						Outpatient	Facility	Nepal	South Asia	Salmonella	52
						Outpatient	Facility	Nepal	South Asia	Campylobacter	29
						Outpatient	Facility	Nepal	South Asia	Vibrio cholerae	1
						Outpatient	Facility	Nepal	South Asia	Giardia	8
						Outpatient	Facility	Nepal	South Asia	Entamoeba	0
						Outpatient	Facility	Nepal	South Asia	Cryptosporidium	14
						Outpatient	Facility	Nepal	South Asia	Total in Age Group	307
54	Title of Paper	Authors	Link	Year	Location (urban/rural if single)	inpatient/outpatient	facility/community		World Region	Pathogens	0-1	2020-01-02	2020-02-03	2020-03-04	2020-04-05	2020-05-09
	Pediatric Diarrhea in Southern Ghana: Etiology and Association with Intestinal Inflammation and Malnutrition	Japheth A. Opintan,* Mercy J. Newman, Patrick F. Ayeh-Kumi, Raymond Affrim, Rosina Gepi-Attee, Jesus E. A. D. Sevilleja, James K. Roche, James P. Nataro, Cirle A. Warren, and Richard L. Guerrant	https://www.ncbi.nlm.nih.gov/pmc/articles/PMC2946773/	2010	Ghana		Facility	Ghana	Sub Saharan Africa	E.coli	115	87
							Facility	Ghana	Sub Saharan Africa	Entamoeba	2	3
							Facility	Ghana	Sub Saharan Africa	Cryptosporidium	7	7
							Facility	Ghana	Sub Saharan Africa	Total in Age Group	145	101
55	Title of Paper	Authors	Link	Year	Location (urban/rural if single)	inpatient/outpatient	facility/community		World Region	Pathogens	0-1	2020-01-02	2020-02-03	2020-03-04	2020-04-05	2020-05-09
	Population-Based Incidence Rates of Diarrheal Disease Associated with Norovirus, Sapovirus, and Astrovirus in Kenya	Kayoko Shioda1,2*, Leonard Cosmas3 , Allan Audi4 , Nicole Gregoricus1 , Jan Vinjé1 , Umesh D. Parashar1 , Joel M. Montgomery3 , Daniel R. Feikin3¤a , Robert F. Breiman3¤b , Aron J. Hall	http://content.ebscohost.com/ContentServer.asp?EbscoContent=dGJyMNXb4kSeprA40dvuOLCmsEiep7VSsa%2B4Ta%2BWxWXS&ContentCustomer=dGJyMPGut1C3rLZNuePfgeyx43zx1%2B6B&T=P&P=AN&S=R&D=asn&K=114835512	2016	Kenya			Kenya	East Africa	Norovirus	62	48				43
								Kenya	East Africa	Astrovirus	10	7				6
								Kenya	East Africa	Sapovirus	9	4				5
								Kenya	East Africa	Total in Age Group	70	72				75
56	Title of Paper	Authors	Link	Year	Location (urban/rural if single)	inpatient/outpatient	facility/community		World Region	Pathogens	0-1	2020-01-02	2020-02-03	2020-03-04	2020-04-05	2020-05-09
	Prevalence and antibiotic resistance of bacterial pathogens isolated from childhood diarrhea in Beijing, China (2010–2014)	Mei Qu1 , Bing Lv1 , Xin Zhang1 , Hanqiu Yan1 , Ying Huang1 , Haikun Qian1 , Bo Pang2 , Lei Jia1 , Biao Kan2 and Quanyi Wang	http://content.ebscohost.com/ContentServer.asp?EbscoContent=dGJyMNXb4kSeprA40dvuOLCmsEiep7RSsq64S7eWxWXS&ContentCustomer=dGJyMPGut1C3rLZNuePfgeyx43zx1%2B6B&T=P&P=AN&S=R&D=asn&K=116184751	2016	China	Outpatient		China	East Asia	E.coli	53	58		5
						Outpatient		China	East Asia	Shigella	5	16		9
						Outpatient		China	East Asia	Salmonella	44	52		11
						Outpatient		China	East Asia	Vibrio parahaemolyticus	6	4		0
						Outpatient		China	East Asia	Total in Age Group	1497	844		131
57	Title of Paper	Authors	Link	Year	Location (urban/rural if single)	inpatient/outpatient	facility/community		World Region	Pathogens	0-1	2020-01-02	2020-02-03	2020-03-04	2020-04-05	2020-05-09
	Prevalence and antibiotic susceptibility patterns of Shigella and Salmonella among children aged below five years with Diarrhoea attending Nigist Eleni Mohammed memorial hospital, South Ethiopia	Wondwossen Abebe1,3*, Alemu Earsido2 , Solomon Taye3 , Mesfin Assefa3 , Adane Eyasu3 and Girma Godebo	https://bmcpediatr.biomedcentral.com/track/pdf/10.1186%2Fs12887-018-1221-9	2018	Ethiopia			Ethiopia	East Africa	Shigella	1	3	10	2	1
								Ethiopia	East Africa	Salmonella	0	2	0	0	0
								Ethiopia	East Africa	Total in Age Group	41	113	166	56	13
58	Title of Paper	Authors	Link	Year	Location (urban/rural if single)	inpatient/outpatient	facility/community		World Region	Pathogens	0-1	2020-01-02	2020-02-03	2020-03-04	2020-04-05	2020-05-09
	Prevalence and Genetic Diversity of Enteric Viruses in Children with Diarrhea in Ouagadougou, Burkina Faso	Nafissatou Ouédraogo1 *, Jérôme Kaplon2 , Isidore Juste O. Bonkoungou1,3, Alfred Sababénédjo Traoré1 , Pierre Pothier2 , Nicolas Barro1 , Katia Ambert- Balay	http://content.ebscohost.com/ContentServer.asp?EbscoContent=dGJyMNXb4kSeprA40dvuOLCmsEiep69Ssae4SrGWxWXS&ContentCustomer=dGJyMPGut1C3rLZNuePfgeyx43zx1%2B6B&T=P&P=AN&S=R&D=asn&K=114635729	2016	Burkina Faso			Burkina Faso	Sub Saharan Africa	Rotavirus	87	50
								Burkina Faso	Sub Saharan Africa	Norovirus	21	25
								Burkina Faso	Sub Saharan Africa	Adenovirus	41	25
								Burkina Faso	Sub Saharan Africa	Astrovirus	8	4
								Burkina Faso	Sub Saharan Africa	Sapovirus	11	13
								Burkina Faso	Sub Saharan Africa	Aichivirus A	1	1
								Burkina Faso	Sub Saharan Africa	Total in Age Group	124	84
59	Title of Paper	Authors	Link	Year	Location (urban/rural if single)	inpatient/outpatient	facility/community		World Region	Pathogens	0-1	2020-01-02	2020-02-03	2020-03-04	2020-04-05	2020-05-09
	Prevalence and molecular characterization of human Noroviruses and sapoviruses in Ethiopia	Zufan Sisay1,2 • Appolinaire Djikeng3 • Nega Berhe1 • Gurja Belay2 • Wondwossen Gebreyes5 • Woldaregay Erku Abegaz1 • Moses N. Njahira3 • Q. H. Wang4 • Linda J. Saif		2016	Ethiopia		Facility	Ethiopia	Sub Saharan Africa	Norovirus	3					2
							Facility	Ethiopia	Sub Saharan Africa	Sapovirus	2					0
							Facility	Ethiopia	Sub Saharan Africa	Total in Age Group	11					18
60	Title of Paper	Authors	Link	Year	Location (urban/rural if single)	inpatient/outpatient	facility/community		World Region	Pathogens	0-1	2020-01-02	2020-02-03	2020-03-04	2020-04-05	2020-05-09
	Prevalence of enteric pathogen-associated community gastroenteritis among kindergarten children in Gaza	Nahed Al Laham1, *, Mansour Elyazji2 , Rohaifa Al-Haddad3 , Fouad Ridwan	http://content.ebscohost.com/ContentServer.asp?EbscoContent=dGJyMNXb4kSeprA40dvuOLCmsEiep69Srqi4SLWWxWXS&ContentCustomer=dGJyMPGut1C3rLZNuePfgeyx43zx1%2B6B&T=P&P=AN&S=R&D=asn&K=115889531	2015	Gaza			Palestine	Eastern Meditteranean	Rotavirus				1	2
								Palestine	Eastern Meditteranean	E.coli				0	0
								Palestine	Eastern Meditteranean	Shigella				1	1
								Palestine	Eastern Meditteranean	Giardia				0	14
								Palestine	Eastern Meditteranean	Entamoeba				9	17
								Palestine	Eastern Meditteranean	Total in Age Group				12	51
61	Title of Paper	Authors	Link	Year	Location (urban/rural if single)	inpatient/outpatient	facility/community		World Region	Pathogens	0-1	2020-01-02	2020-02-03	2020-03-04	2020-04-05	2020-05-09
	Prevalence of enteropathogenic viruses and molecular characterization of group A rotavirus among children with diarrhea in Dar es Salaam Tanzania	Sabrina J Moyo*1, Njolstad Gro2, Vainio Kirsti3, Mecky I Matee1, Jesse Kitundu4, Samwel Y Maselle1, Nina Langeland5,6 and Helge Myrmel	http://content.ebscohost.com/ContentServer.asp?EbscoContent=dGJyMNXb4kSeprA40dvuOLCmsEiep65Ss6i4TbWWxWXS&ContentCustomer=dGJyMPGut1C3rLZNuePfgeyx43zx1%2B6B&T=P&P=AN&S=R&D=asn&K=34941067	2007	Tanzania		Facility	Tanzania	Sub Saharan Africa	Rotavirus	38	9
							Facility	Tanzania	Sub Saharan Africa	Norovirus	29	7
							Facility	Tanzania	Sub Saharan Africa	Adenovirus	6	1
							Facility	Tanzania	Sub Saharan Africa	Astrovirus	1	0
							Facility	Tanzania	Sub Saharan Africa	Total in Age Group	183	63
62	Title of Paper	Authors	Link	Year	Location (urban/rural if single)	inpatient/outpatient	facility/community		World Region	Pathogens	0-1	2020-01-02	2020-02-03	2020-03-04	2020-04-05	2020-05-09
	Prevalence of intestinal parasite, Shigella and Salmonella species among diarrheal children in Jimma health center, Jimma southwest Ethiopia: a cross sectional study	Getenet Beyene* and Haimanot Tasew	https://ann-clinmicrob.biomedcentral.com/track/pdf/10.1186/1476-0711-13-10	2014	Ethiopia		Facility	Ethiopia	Sub Saharan Africa	Shigella	1
							Facility	Ethiopia	Sub Saharan Africa	Salmonella	5
							Facility	Ethiopia	Sub Saharan Africa	Entamoeba	1
							Facility	Ethiopia	Sub Saharan Africa	Total in Age Group	22
63	Title of Paper	Authors	Link	Year	Location (urban/rural if single)	inpatient/outpatient	facility/community		World Region	Pathogens	0-1	2020-01-02	2020-02-03	2020-03-04	2020-04-05	2020-05-09
	Prevalence of Shigella, Salmonella and Campylobacter species and their susceptibility patters among under five children with diarrhea in Hawassa town, south Ethiopia	Mulatu Getamesay1 , Beyene Getenet2 , Zeynudin Ahmed	http://content.ebscohost.com/ContentServer.asp?EbscoContent=dGJyMNXb4kSeprA40dvuOLCmsEieprdSsKa4SrOWxWXS&ContentCustomer=dGJyMPGut1C3rLZNuePfgeyx43zx1%2B6B&T=P&P=AN&S=R&D=a9h&K=97141343	2014	Ethiopia		Facility	Ethiopia	Sub Saharan Africa	Shigella	2	2	2	4	1
							Facility	Ethiopia	Sub Saharan Africa	Salmonella	1	1	1	0	1
							Facility	Ethiopia	Sub Saharan Africa	Campylobacter	8	8	1	3	0
							Facility	Ethiopia	Sub Saharan Africa	Total in Age Group	174	126	90	39	45
64	Title of Paper	Authors	Link	Year	Location (urban/rural if single)	inpatient/outpatient	facility/community		World Region	Pathogens	0-1	2020-01-02	2020-02-03	2020-03-04	2020-04-05	2020-05-09
	Prospective study of the incidence of diarrhoea and prevalence of bacterial pathogens in a cohort of Vietnamese children along the Red River	D. W. ISENBARGER",#*, B. T. H IEN$, H. T. HA$, T. T. HA$, L. BODH IDATTA", L. W. PANG" and P. D. CAM		2001	Vietnam			Viet Nam	Southeast Asia	E.coli	70	40	5	15	10
								Viet Nam	Southeast Asia	Shigella	49	28	15	18	21
								Viet Nam	Southeast Asia	Campylobacter	77	30	15	18	7
								Viet Nam	Southeast Asia	Total in Age Group	277	289	308	332	449
65	Title of Paper	Authors	Link	Year	Location (urban/rural if single)	inpatient/outpatient	facility/community		World Region	Pathogens	0-1	2020-01-02	2020-02-03	2020-03-04	2020-04-05	2020-05-09
	Rotavirus and Norovirus in children with severe diarrhea in Burkina Faso before rotavirus vaccine introduction	Isidore Juste O. Bonkoungou PhD1,2 | Nafissatou Ouédraogo PhD1 | Laure Tamini MD1,3 | Rabieta Kouboura Teguera Pharm.D2 | Pouiré Yaméogo MSc2 | Maxime Koiné Drabo PhD2 | Isaïe Medah MD, MSc4 | Nicolas Barro PhD1 | Sumit Sharma PhD5 | Lennart Svensson PhD5,6 | Johan Nordgren PhD		2018	Burkina Faso		Facility	Burkina Faso	Sub Saharan Africa	Rotavirus	59	6
							Facility	Burkina Faso	Sub Saharan Africa	Norovirus	27	3
							Facility	Burkina Faso	Sub Saharan Africa	Total in Age Group	107	16
66	Title of Paper	Authors	Link	Year	Location (urban/rural if single)	inpatient/outpatient	facility/community		World Region	Pathogens	0-1	2020-01-02	2020-02-03	2020-03-04	2020-04-05	2020-05-09
	Rotavirus Mortality Confirmed by Etiologic Identification in Venezuelan Children With Diarrhea:	Irene Perez-Schael, Belen Salinas, Rosabel Gonzalez, Hans Salas, Juan Ernesto Ludert, Marisol Escalona,_x0001_Ana Alcala, Maria Alejandra Rosas, and Mercedes Materan	https://ovidsp-dc2-ovid-com.ezproxy.bu.edu/ovid-b/ovidweb.cgi?WebLinkFrameset=1&S=AKDLFPJNGPEBALFJJPAKKEHGKLLBAA00&returnUrl=ovidweb.cgi%3f%26Full%2bText%3dL%257cS.sh.22.23%257c0%257c00006454-200705000-00006%26S%3dAKDLFPJNGPEBALFJJPAKKEHGKLLBAA00&fromjumpstart=0&directlink=https%3a%2f%2fovidsp.dc2.ovid.com%2fovftpdfs%2fFPEBJPHGKEFJGP00%2ffs047%2fovft%2flive%2fgv024%2f00006454%2f00006454-200705000…	2007	Venezuela		Facility	Venezuela	South America	Rotavirus	26				21
							Facility	Venezuela	South America	Calicivirus	5				6
							Facility	Venezuela	South America	Shigella	19				19
							Facility	Venezuela	South America	Salmonella	2				4
							Facility	Venezuela	South America	Campylobacter	2				3
							Facility	Venezuela	South America	Total in age group	144				145
67	Title of Paper	Authors	Link	Year	Location (urban/rural if single)	inpatient/outpatient	facility/community		World Region	Pathogens	0-1	2020-01-02	2020-02-03	2020-03-04	2020-04-05	2020-05-09
	Surveillance for enteric pathogens in a case-control study of acute diarrhea in Western Kenya	Brett E. Swierczewskia, Elizabeth A. Odundoa, Margaret C. Koecha, Janet N. Ndonyea, Ronald K. Kireraa, Cliff P. Odhiamboa, Erick K. Cheruiyota, Max T. Wub, James E. Leeb, Chunlin Zhangb and Edwin V. Oaks	https://watermark-silverchair-com.ezproxy.bu.edu/trs022.pdf?token=AQECAHi208BE49Ooan9kkhW_Ercy7Dm3ZL_9Cf3qfKAc485ysgAAAsEwggK9BgkqhkiG9w0BBwagggKuMIICqgIBADCCAqMGCSqGSIb3DQEHATAeBglghkgBZQMEAS4wEQQMdI56Htgm0TUFMGVnAgEQgIICdIdTuPMoGLnM9jaT1hSaECLb5Y-hzzhpyYAsJVMpn3tU43rO1C_nakir0TeiOiSEY8L3WU7ChfMZCQTbuvV3jiYoVcblkJ0dSeHPUUgYlHA1YAxQ2L5iI8xeZM598f7qag6vrMNj0rWSByiZJzXe9aEdLYYhEuwTJvVzd4L9MKQYUlM8I…	2012		Outpatient	Facility	Kenya	Sub Saharan Africa	Rotavirus	38
						Outpatient	Facility	Kenya	Sub Saharan Africa	Giardia	24
						Outpatient	Facility	Kenya	Sub Saharan Africa	E.coli	22
						Outpatient	Facility	Kenya	Sub Saharan Africa	Shigella	9
						Outpatient	Facility	Kenya	Sub Saharan Africa	Salmonella	3
						Outpatient	Facility	Kenya	Sub Saharan Africa	Campylobacter	5
						Outpatient	Facility	Kenya	Sub Saharan Africa	Entamoeba	8
						Outpatient	Facility	Kenya	Sub Saharan Africa	Cryptosporidium	2
						Outpatient	Facility	Kenya	Sub Saharan Africa	Unidentified
						Outpatient	Facility	Kenya	Sub Saharan Africa	Total positive	432
						Outpatient	Facility	Kenya	Sub Saharan Africa	Total in age group	411
68	Title of Paper	Authors	Link	Year	Location (urban/rural if single)	inpatient/outpatient	facility/community		World Region	Pathogens	0-1	2020-01-02	2020-02-03	2020-03-04	2020-04-05	2020-05-09
	Surveillance Study of Acute Gastroenteritis Etiologies in Hospitalized Children in South Lebanon (SAGE study)	Ghassan Ghssein, Ali Salami, Lamis Salloum, Pia Chedid, Wissam H Joumaa, and Hadi Fakih	https://www.ncbi.nlm.nih.gov/pmc/articles/PMC6037795/	2018	Lebanon		Facility	Lebanon	Eastern Meditteranean	Rotavirus	17					2
							Facility	Lebanon	Eastern Meditteranean	Adenovirus	5					1
							Facility	Lebanon	Eastern Meditteranean	Entamoeba	18					7
							Facility	Lebanon	Eastern Meditteranean	Total in age group	89					16
69	Title of Paper	Authors	Link	Year	Location (urban/rural if single)	inpatient/outpatient	facility/community		World Region	Pathogens	0-1	2020-01-02	2020-02-03	2020-03-04	2020-04-05	2020-05-09
	The burden of different pathogens in acute diarrhoeal episodes among a cohort of Egyptian children less than five years old	Mortada El-Shabrawi, Mohammed Salem, Maha Abou-Zekri, Suzan El-Naghi, Fetouh Hassanin, Tarek El-Adly, and Ayman El-Shamy	https://www.ncbi.nlm.nih.gov/pmc/articles/PMC4607694/	2015	Egypt	both	Facility	Egypt	North Africa	Rotavirus	32	6
							Facility	Egypt	North Africa	E.coli	16	8
							Facility	Egypt	North Africa	Shigella	3	0
							Facility	Egypt	North Africa	Salmonella	4	1
							Facility	Egypt	North Africa	Campylobacter	9	4
							Facility	Egypt	North Africa	Cryptosporidium	12	2
							Facility	Egypt	North Africa	Total in age group	265	66
70	Title of Paper	Authors	Link	Year	Location (urban/rural if single)	inpatient/outpatient	facility/community		World Region	Pathogens	0-1	2020-01-02	2020-02-03	2020-03-04	2020-04-05	2020-05-09
	The epidemiology of acute viral gastroenteritis in hospitalized children in Cordoba City, Argentina: an insight of disease burden	Miguel O. GIORDANO, Leonardo J. FERREYRA, María B. ISA, Laura C. MARTINEZ, Silvia I. YUDOWSKY & Silvia V. NATES	https://www.scielo.br/pdf/rimtsp/v43n4/a03v43n4.pdf	2001	Argentina	Inpatient	Facility	Argentina	South America	Rotavirus	31	14	2
						Inpatient	Facility	Argentina	South America	Adenovirus	1	-	1
						Inpatient	Facility	Argentina	South America	Astrovirus	3	2	1
						Inpatient	Facility	Argentina	South America	Total in age group	76	48	9
71	Title of Paper	Authors	Link	Year	Location (urban/rural if single)	inpatient/outpatient	facility/community		World Region	Pathogens	0-1	2020-01-02	2020-02-03	2020-03-04	2020-04-05	2020-05-09
	The Etiology of Early Childhood Diarrhea: A Community Study from Guinea-Bissau	Kare Molbak, Niels Wested, Niels Hojlyng, Flemming Scheutz, Adam Gottschau, Peter Aaby, and Augusto Paulo Jose da Silva	https://watermark-silverchair-com.ezproxy.bu.edu/169-3-581.pdf?token=AQECAHi208BE49Ooan9kkhW_Ercy7Dm3ZL_9Cf3qfKAc485ysgAAAscwggLDBgkqhkiG9w0BBwagggK0MIICsAIBADCCAqkGCSqGSIb3DQEHATAeBglghkgBZQMEAS4wEQQMheu2XeFLQUn5_dv9AgEQgIICemFrRDmZ2UAMcvrpfamjfjoCYrZtDvoe5HaWC6h89wGotLPPtY3zwmH8QAPhZAqGZ49yZEPrICjn5CeRgJj09K-nqvaMq97gIWpiPWV6ywrBlkmlL7n5KEFpmzIMhqhTwgC3fabry2EO2qQomg9KDGB0kQRU06r39jX0yQupLc-XNK…	1994	Guinea-Bissau		Community	Guinea-Bissau	Sub Saharan Africa	Rotavirus	17	14	3
							Community	Guinea-Bissau	Sub Saharan Africa	E.coli	16	16	10
							Community	Guinea-Bissau	Sub Saharan Africa	Campylobacter	3	14	19
							Community	Guinea-Bissau	Sub Saharan Africa	Giardia lamblia	27	87	119
							Community	Guinea-Bissau	Sub Saharan Africa	Strongyloides stercoralis	4	13	38
							Community	Guinea-Bissau	Sub Saharan Africa	Hymenolepis nana	0	14	40
							Community	Guinea-Bissau	Sub Saharan Africa	Cryptosporidium	34	26	9
							Community	Guinea-Bissau	Sub Saharan Africa	R/G/Crypto/Str	383	442	394
							Community	Guinea-Bissau	Sub Saharan Africa	E. Coli total	344	408	356
							Community	Guinea-Bissau	Sub Saharan Africa	Hyemenoleptis total	146	442	394
							Community	Guinea-Bissau	Sub Saharan Africa	campy total	363	420	377
72	Title of Paper	Authors	Link	Year	Location (urban/rural if single)	inpatient/outpatient	facility/community		World Region	Pathogens	0-1	2020-01-02	2020-02-03	2020-03-04	2020-04-05	2020-05-09
	The prevalence of Norovirus, astrovirus and adenovirus infections among hospitalised children with acute gastroenteritis in Porto Velho, state of Rondônia, western Brazilian Amazon	Maria Sandra Costa Amaral, Grecy Kelli Estevam, Marilene Penatti, Roger Lafontaine, Ian Carlos Gomes Lima, Paula Katharine Pontes Spada, Yvone Benchimol Gabbay, and Najla Benevides Matos	https://www.ncbi.nlm.nih.gov/pmc/articles/PMC4489452/	2015	Brazil		Facility	Brazil	South America	Rotavirus	41	36
							Facility	Brazil	South America	Norovirus	27	16
							Facility	Brazil	South America	Adenovirus	7	7
							Facility	Brazil	South America	Astrovirus	2	3
							Facility	Brazil	South America	Total in age group	295	194
73	Title of Paper	Authors	Link	Year	Location (urban/rural if single)	inpatient/outpatient	facility/community		World Region	Pathogens	0-1	2020-01-02	2020-02-03	2020-03-04	2020-04-05	2020-05-09
	Viral agents associated with acute gastroenteritis in children hospitalized with diarrhea in Lanzhou, China	YuJin, Wei-xia Cheng, Xue-mei Yang, Miao Jin, Qing Zhang, Zi-qian, Xu, Jie-mei Yu, Lin Zhu, Su-hua Yang, Na Liu, Shu-xian Cui, Zhao-yin Fang, Zhao-jun Duan	https://www-sciencedirect-com.ezproxy.bu.edu/science/article/pii/S138665320800471X?via%3Dihub	2009	China		Facility	China	East Asia	Rotavirus	192	89	3	3	7
							Facility	China	East Asia	Calicivirus	33	19	4	0	0
							Facility	China	East Asia	Adenovirus	13	4	1	0	0
							Facility	China	East Asia	Astrovirus	16	6	0	2	0
							Facility	China	East Asia	Total in age group	363	142	14	9	16
74	Title of Paper	Authors	Link	Year	Location (urban/rural if single)	inpatient/outpatient	facility/community		World Region	Pathogens	0-1	2020-01-02	2020-02-03	2020-03-04	2020-04-05	2020-05-09
	Viral Agents of Diarrhea in Young Children in Two Primary Health Centers in Edo State, Nigeria	Paul Erhunmwunse Imade1 and Nosakhare Odeh Eghafona2	https://www.hindawi.com/journals/ijmicro/2015/685821/	2015				Nigeria	Sub Saharan Africa	Rotavirus	51	11	1
								Nigeria	Sub Saharan Africa	Norovirus	5	3	0
								Nigeria	Sub Saharan Africa	Adenovirus	37	5	1
								Nigeria	Sub Saharan Africa	Total in age group	145	61	17

## Sheet: Final
1	Title of Paper	Authors	Link	Year Range	Urban/Rural	inpatient/outpatient	facility/community	Country	World Region	Pathogens	0-1	1-2	2-3	3-4	4-5	5-9	Total	0-1	1-2	2-3	3-4	4-5	5-9		0-1	1-2	2-3 %	3-4 %	4-5 %	5-9%			Sum %	Num Sets
1	A Hospital-based Case-control Study of Diarrhea in Children in Shanghai:	Hailing Chang, MD,* Ling Zhang, MS,† Yanling Ge, MD, PhD,* Jiehao Cai, MD,* Xiangshi Wang, MD,* Zheng Huang, MS,† Jiayin Guo, BS,† Hao Xu, MD,† Zhen Gu, MPH,‡ Hong Chen, MPH,‡ Xuebin Xu, BS,§ and Mei Zeng, MD, PhD	https://journals.lww.com/pidj/Fulltext/2017/11000/A_Hospital_based_Case_control_Study_of_Diarrhea_in.7.aspx	16-20	Urban	Inpatient	Facility	China	Western Pacific	Rotavirus	43	61	12	3	4			295	258	57	24	19			0.145763	0.236434	0.210526	0.125	0.210526				0.928249	5
	Include			16-20	Urban	Inpatient	Facility	China	Western Pacific	Norovirus	29	48	7	2	4			295	258	57	24	19			0.0983051	0.186047	0.122807	0.0833333	0.210526				0.701018	5
				16-20	Urban	Inpatient	Facility	China	Western Pacific	E. Coli	39	63	8	2	1			295	258	57	24	19			0.132203	0.244186	0.140351	0.0833333	0.0526316				0.652705	5
				16-20	Urban	Inpatient	Facility	China	Western Pacific	EAEC	20	25	4	0	0			295	258	57	24	19			0.0677966	0.0968992	0.0701754	0	0				0.234871	3
				16-20	Urban	Inpatient	Facility	China	Western Pacific	EPEC	16	32	3	2	1			295	258	57	24	19			0.0542373	0.124031	0.0526316	0.0833333	0.0526316				0.366865	5
				16-20	Urban	Inpatient	Facility	China	Western Pacific	ETEC	3	4	1	0	0			295	258	57	24	19			0.0101695	0.0155039	0.0175439	0	0				0.0432172	3
				16-20	Urban	Inpatient	Facility	China	Western Pacific	EHEC	0	2	0	0	0			295	258	57	24	19			0	0.00775194	0	0	0				0.00775194	1
				16-20	Urban	Inpatient	Facility	China	Western Pacific	Salmonella	26	24	8	3	1			295	258	57	24	19			0.0881356	0.0930233	0.140351	0.125	0.0526316				0.499141	5
				16-20	Urban	Inpatient	Facility	China	Western Pacific	Campylobacter	7	16	3	3	2			295	258	57	24	19			0.0237288	0.0620155	0.0526316	0.125	0.105263				0.368639	5
2	Adenovirus, calicivirus and astrovirus detection in fecal samples of hospitalized children with acute gastroenteritis from Campo Grande, MS, Brazil	Marcia Sueli Assis Andreasi/+, Divina das Dores de Paula Cardoso1, Sonia Maria Fernandes, Ines Aparecida Tozetti, Ana Maria Tavares Borges1, Fabíola Souza Fiaccadori1, Rodrigo Alessandro Tôgo Santos1, Menira Souza1	https://www.scielo.br/pdf/mioc/v103n7/20.pdf	2000-04-01		Inpatient	Facility	Brazil	Americas	Adenovirus	9	6	0	0				298	105						0.0302013	0.0571429							0.0873442	2
						Inpatient	Facility	Brazil	Americas	Astrovirus	9	2	0	0				254	90						0.0354331	0.0222222							0.0576553	2
3	Aetiology of diarrhoea in a birth cohort of children aged 0-2 year(s) in rural Mirzapur, Bangladesh	Khundkar Z. Hasan1, Preeti Pathela2, Korshed Alam1, Goutam Podder1, Shah M. Faruque1, Eliza Roy1, A.K.M. Fazlul Haque1, Rashidul Haque1, M. John Albert3, Abul K. Siddique1, and R. Bradley Sack4	https://www.researchgate.net/publication/6988697_Aetiology_of_diarrhoea_in_a_birth_cohort_of_children_aged_0-2_years_in_rural_Mirzapur_Bangladesh	1993	Rural		Community	Bangladesh	South-East Asia	Rotavirus	47	42						832	916						0.0564904	0.0458515							0.102342	2
	Include, Controlled				Rural		Community	Bangladesh	South-East Asia	E. Coli	327	305						832	916						0.393029	0.332969							0.725998	2
					Rural		Community	Bangladesh	South-East Asia	Shigella	44	88						832	916						0.0528846	0.0960699							0.148954	2
	Check numbers again before final table				Rural		Community	Bangladesh	South-East Asia	Salmonella	11	10						832	916						0.0132212	0.010917							0.0241382	2
					Rural		Community	Bangladesh	South-East Asia	Campylobacter	69	40						832	916						0.0829327	0.0436681							0.126601	2
					Rural		Community	Bangladesh	South-East Asia	Giardia	57	174						832	916						0.0685096	0.189956							0.258466	2
4	Aetiology of diarrhoeal disease and evaluation of viral-bacterial coinfection in children under 5 years old in China: a matched case-control study	L. L. Li1, N. Liu1, E. M. Humphries2, J. M. Yu1, S. Li2, B. R. Lindsay2,3, O. C. Stine2 and Z. J. Duan1	https://www.ncbi.nlm.nih.gov/pmc/articles/PMC4865875/pdf/main.pdf	2011-2013		Inpatient	Facility	China	Western Pacific	Rotavirus	93	71						125	132						0.744	0.537879							1.28188	2
	Include					Inpatient	Facility	China	Western Pacific	Norovirus	53	23						125	132						0.424	0.174242							0.598242	2
						Inpatient	Facility	China	Western Pacific	Adenovirus	29	17						125	132						0.232	0.128788							0.360788	2
						Inpatient	Facility	China	Western Pacific	Shigella	3	0						125	132						0.024	0							0.024	1
5	Aetiology, epidemiology and clinical characteristics of acute diarrhoea in children under 5 years of age hospitalised in a rural area in Northern Peru	Angela Cornejo-Tapia1; Fiorella Orellana-Peralta1; Pablo Weilg1; Jorge Bazán2,3; Hernán Cornejo3; Gabriella Ulloa-Urizar1; Miguel Aguilar-Luis1,4; María J. Pons1,4#; Juana del Valle Mendoza1,4#	https://www.researchgate.net/publication/326747865_Aetiology_epidemiology_and_clinical_characteristics_of_acute_diarrhoea_in_children_under_5_years_of_age_hospitalised_in_a_rural_area_in_Northern_Peru	2011-12-01	Rural	Inpatient	Facility	Peru	Americas	Rotavirus	13							43							0.302326								0.302326	1
	Include				Rural	Inpatient	Facility	Peru	Americas	Norovirus	5							43							0.116279								0.116279	1
					Rural	Inpatient	Facility	Peru	Americas	Adenovirus	6							43							0.139535								0.139535	1
					Rural	Inpatient	Facility	Peru	Americas	E. Coli	4							43							0.0930233								0.0930233	1
					Rural	Inpatient	Facility	Peru	Americas	Shigella	8							43							0.186047								0.186047	1
					Rural	Inpatient	Facility	Peru	Americas	Salmonella	1							43							0.0232558								0.0232558	1
					Rural	Inpatient	Facility	Peru	Americas	Campylobacter	12							43							0.27907								0.27907	1
6	Analysis of bacterial pathogens causing acute diarrhea on the basis of sentinel surveillance in Shanghai, China, 2006-2011	Yinghua Zhang1, Yanping Zhao2, Keying Ding1, Xiaoguang Wang1, Xiuhua Chen1, Yun Liu1, and Yue Chen3*	https://www.jstage.jst.go.jp/article/yoken/67/4/67_264/_pdf/-char/en	2006-11-01	Urban	Outpatient		China	Western Pacific	Shigella						50							1289							0.0387898			0.0387898	1
	Include				Urban	Outpatient		China	Western Pacific	Salmonella						6							1289							0.00465477			0.00465477	1
					Urban	Outpatient		China	Western Pacific	V. parahaemolyticus						8							1289							0.00620636			0.00620636	1
7	Bacterial aetiology and anti-microbial resistance of childhood diarrhoea in Yemen	Salem M. Banajeh,a Nadia H. S. Ba-oum,b and Raja M. N. Al-Sanabanib	https://watermark.silverchair.com/470301.pdf?token=AQECAHi208BE49Ooan9kkhW_Ercy7Dm3ZL_9Cf3qfKAc485ysgAAAqUwggKhBgkqhkiG9w0BBwagggKSMIICjgIBADCCAocGCSqGSIb3DQEHATAeBglghkgBZQMEAS4wEQQMatSsM6P5DrfGJhgEAgEQgIICWMeqtD6ShS_liw9mzcm0d_U27NbsLfKApE1GAowpcIZJKCVkAa07f_MGLmzwsBKxHW2iN3660Pz04E3PCLxc_Pj6Fjai5Qdd647n-1_eHT6s3rBO7WlVeWfMcpkgPpptW5UIClb7NK3pS1DWdea8_OWj-G4VPaJ4crGDsYepkSJAtpzpf2s5vzhqCIMdmHWD…	1998				Yemen	Eastern Mediterranean	E. Coli	68							298							0.228188								0.228188	1
	Include							Yemen	Eastern Mediterranean	Shigella	19							298							0.0637584								0.0637584	1
								Yemen	Eastern Mediterranean	Salmonella	22							298							0.0738255								0.0738255	1
								Yemen	Eastern Mediterranean	Campylobacter	2							298							0.00671141								0.00671141	1
																																	0	0
8	Bacterial and viral etiology of childhood diarrhea in Ouagadougou, Burkina Faso	Isidore Juste O Bonkoungou , Kaisa Haukka , Monica Österblad , Antti J Hakanen , Alfred S Traoré, Nicolas Barro and Anja Siitonen	https://bmcpediatr.biomedcentral.com/track/pdf/10.1186/1471-2431-13-36	2009-10-01	Urban		Facility	Burkina Faso	African	Rotavirus	42							138	96						0.304348	0							0.304348	1
					Urban		Facility	Burkina Faso	African	Adenovirus	2							138	96						0.0144928	0							0.0144928	1
					Urban		Facility	Burkina Faso	African	E. Coli	21	12						138	96						0.152174	0.125							0.277174	2
					Urban		Facility	Burkina Faso	African	Shigella	3	6						138	96						0.0217391	0.0625							0.0842391	2
					Urban		Facility	Burkina Faso	African	Salmonella	3	8						138	96						0.0217391	0.0833333							0.105072	2
					Urban		Facility	Burkina Faso	African	Campylobacter	0	1						138	96						0	0.0104167							0.0104167	1
9	Bacterial enteropathogens and risk factors associated with childhood diarrhea	Abdel Moati Kh. Al Jarousha & Mahmoud A. El Jarou & Iyad A. El Qouqa	https://www.researchgate.net/publication/47350148_Bacterial_Enteropathogens_and_Risk_Factors_Associated_with_Childhood_Diarrhea	2006-07-01			Facility	Palestine	Eastern Mediterranean	E. Coli	2							27							0.0740741								0.0740741	1
10	Bacterial pathogen spectrum of acute diarrheal outpatients in an urbanized rural district in Southwest China	YongmingZhouJingyunZhangShukunWangWenXuWeiliLiangMeiyingYanDuochunWangBaoweiDiaoBoPangXinLuFenxiaFanJieLiJingLouLiZhangRuibaiWangXiaoyingCuiMengZhaoRuiWuHongyanCaiXiaoliDuZhigangCuiWenpengGuRusongYangBiaoKanSteineretal.,2006Walkeretal.,2013Haoetal.,2013Kotloffetal.,2013Quetal.,2012Zhangetal.,2015Zhuetal.,2013Wangetal.,2005	https://reader.elsevier.com/reader/sd/pii/S1201971218300596?token=DCDE6059BC2B64982C03A5338D3949048901BC2D1B5AB51B93A6BE3DB93BEA60974252FD6FFAFFA0EAFF4396B0F37C37	2012-13		Outpatient		China	Western Pacific	E. Coli	1							22							0.0454545								0.0454545	1
						Outpatient		China	Western Pacific	Shigella	1							22							0.0454545								0.0454545	1
						Outpatient		China	Western Pacific	Salmonella	2							22							0.0909091								0.0909091	1
						Outpatient		China	Western Pacific	Aeromonas	1							22							0.0454545								0.0454545	1
11	Case-control study of diarrheal disease etiology in a remote rural area in Western Thailand	Ladaporn Bodhidatta,* Philip McDaniel, Siriporn Sornsakrin, Apichai Srijan, Oralak Serichantalergs, and Carl J. Mason	https://www.ncbi.nlm.nih.gov/pmc/articles/PMC2963978/pdf/tropmed-83-1106.pdf	2001-02-01	Rural		Facility	Thailand	South-East Asia	Rotavirus	19	14						97	85						0.195876	0.164706							0.360582	2
	E. Coli note: Broken up by ETEC and EPEC, numbers reported in that order, not all subjects were screened for every pathogen				Rural		Facility	Thailand	South-East Asia	Adenovirus	18	8						85	79						0.211765	0.101266							0.313031	2
					Rural		Facility	Thailand	South-East Asia	Shigella	3	6						98	86						0.0306122	0.0697674							0.10038	2
					Rural		Facility	Thailand	South-East Asia	Salmonella	6	4						98	86						0.0612245	0.0465116							0.107736	2
					Rural		Facility	Thailand	South-East Asia	Campylobacter	21	21						98	86						0.214286	0.244186							0.458472	2
					Rural		Facility	Thailand	South-East Asia	Giardia	5	27						85	86						0.0588235	0.313953							0.372777	2
					Rural		Facility	Thailand	South-East Asia	Plesiomonas	5	5						98	86						0.0510204	0.0581395							0.10916	2
12	Case-control study of enteropathogens associated with childhood diarrhea in Dhaka, Bangladesh	M. JOHN ALBERT,* A. S. G. FARUQUE, S. M. FARUQUE, R. B. SACK,† AND D. MAHALANABIS‡	https://www.ncbi.nlm.nih.gov/pmc/articles/PMC85667/pdf/jm003458.pdf	1993-94	Urban	Inpatient	Facility	Bangladesh	South-East Asia	Rotavirus	118	34	7	4	2			476	193	72	56	17			0.247899	0.176166	0.0972222	0.0714286	0.117647				0.710363	5
	E. Coli note: Broken up by ETEC and EPEC				Urban	Inpatient	Facility	Bangladesh	South-East Asia	E. Coli	234	79	21	19	2			476	193	72	56	17			0.491597	0.409326	0.291667	0.339286	0.117647				1.64952	5
					Urban	Inpatient	Facility	Bangladesh	South-East Asia	Shigella	28	26	11	7	3			476	193	72	56	17			0.0588235	0.134715	0.152778	0.125	0.176471				0.647787	5
					Urban	Inpatient	Facility	Bangladesh	South-East Asia	Campylobacter	84	31	11	10	6			476	193	72	56	17			0.176471	0.160622	0.152778	0.178571	0.352941				1.02138	5
					Urban	Inpatient	Facility	Bangladesh	South-East Asia	Vibrio cholerae	24	14	15	15	3			476	193	72	56	17			0.0504202	0.0725389	0.208333	0.267857	0.176471				0.77562	5
					Urban	Inpatient	Facility	Bangladesh	South-East Asia	O139	8	7	9	8	2			476	193	72	56	17			0.0168067	0.0362694	0.125	0.142857	0.117647				0.43858	5
					Urban	Inpatient	Facility	Bangladesh	South-East Asia	Aeromonas	46	25	11	15	2			476	193	72	56	17			0.0966387	0.129534	0.152778	0.267857	0.117647				0.764454	5
					Urban	Inpatient	Facility	Bangladesh	South-East Asia	ETBF	16	6	2	2	2			476	193	72	56	17			0.0336134	0.0310881	0.0277778	0.0357143	0.117647				0.245841	5
13	Changing pattern of prevalence, genetic diversity, and mixed infections of viruses associated with acute gastroenteritis in pediatric patients in New Delhi, India	Shipra Gupta1 | Anuja Krishnan2 | Sumit Sharma3 | Praveen Kumar4 | Satinder Aneja4 | Pratima Ray	https://www.researchgate.net/publication/320599458_Changing_pattern_of_prevalence_genetic_diversity_and_mixed_infections_of_viruses_associated_with_acute_gastroenteritis_in_pediatric_patients_in_New_Delhi_India_Viral_etiology_of_AGE_in_pediatric_popul	2009-10-01	Urban			India	South-East Asia	Rotavirus	8	8	1	0				42	16	1	0				0.190476	0.5	1						1.69048	3
	Include			2009-10-02	Urban			India	South-East Asia	Norovirus	13	5	0	0				42	16	1	0				0.309524	0.3125	0						0.622024	2
	Broken up in 2 time periods, first number is earlier set			2009-10-03	Urban			India	South-East Asia	Adenovirus	2	0	1	0				42	16	1	0				0.047619	0	1						1.04762	2
				2009-10-04	Urban			India	South-East Asia	Astrovirus	3	0	0	0				42	16	1	0				0.0714286	0	0						0.0714286	1
				2014-15	Urban			India	South-East Asia	Rotavirus	33	14	1	0				50	25	8	2				0.66	0.56	0.125	0					1.345	3
				2014-15	Urban			India	South-East Asia	Norovirus	14	4	0	1				50	25	8	2				0.28	0.16	0	0.5					0.94	3
				2014-15	Urban			India	South-East Asia	Adenovirus	0	1	1	0				50	25	8	2				0	0.04	0.125	0					0.165	2
				2014-15	Urban			India	South-East Asia	Astrovirus	3	3	2	0				50	25	8	2				0.06	0.12	0.25	0					0.43	3
14	Clinical study of acute childhood diarrhoea caused by bacterial enteropathogens	VyaS Kumar rathaur1, moniKa Pathania2, aParna Jayara3, neeraJ yadaV4	https://www.ncbi.nlm.nih.gov/pmc/articles/PMC4080044/	2012		Outpatient		India	South-East Asia	E. Coli	32					20		49					46		0.653061					0.434783			1.08784	2
	Include					Outpatient		India	South-East Asia	Shigella	7					22		49					46		0.142857					0.478261			0.621118	2
						Outpatient		India	South-East Asia	Salmonella	1					5		49					46		0.0204082					0.108696			0.129104	2
						Outpatient		India	South-East Asia	Campylobacter	2					0		49					46		0.0408163					0			0.0408163	1
						Outpatient		India	South-East Asia	Klebsiella	17					0		49					46		0.346939					0			0.346939	1
15	Co-Infection by Waterborne Enteric Viruses in Children with Gastroenteritis in Nepal	Sarmila Tandukar, Jeevan B. Sherchand, Surendra Karki, Bikash Malla, Rajani Ghaju Shrestha, Dinesh Bhandari, Ocean Thakali and Eiji Haramoto	https://www.ncbi.nlm.nih.gov/pmc/articles/PMC6473710//	2016-17	Urban			Nepal	South-East Asia	Rotavirus	46	19	10	7	3			50	20	10	9	4			0.92	0.95	1	0.777778	0.75				4.39778	5
					Urban			Nepal	South-East Asia	Norovirus	2	1	1	0	0			50	20	10	9	4			0.04	0.05	0.1	0	0				0.19	3
					Urban			Nepal	South-East Asia	Adenovirus	13	5	4	3	0			50	20	10	9	4			0.26	0.25	0.4	0.333333	0				1.24333	4
					Urban			Nepal	South-East Asia	Enteroviruses	26	9	7	4	3			50	20	10	9	4			0.52	0.45	0.7	0.444444	0.75				2.86444	5
16	Community-acquired infectious diarrhoea in children under 5 years of age in Dakar, Senegal	Jean-Marie Sire, Benoit Garin, Loïc Chartier, Ndeye Khota Fall, Adama Tall, Abdoulaye Seck, François-Xavier Weill, Sébastien Breurec, Muriel Vray	https://hal-pasteur.archives-ouvertes.fr/pasteur-02025043/document	2007-08-01	Urban			Senegal	African	Rotavirus	29	15						81	59						0.358025	0.254237							0.612262	2
					Urban			Senegal	African	E. Coli	9	4						85	60						0.105882	0.0666667							0.172549	2
					Urban			Senegal	African	Shigella	4	10						85	60						0.0470588	0.166667							0.213725	2
17	Detection of cryptosporidium oocysts in acute diarrheal stools	B. Uppal, R. Natarajan	http://www.indianpediatrics.net/aug1991/917.pdf	1990			Facility	India	South-East Asia	E. Coli	6							95							0.0631579								0.0631579	1
							Facility	India	South-East Asia	Shigella	0							95							0								0	0
							Facility	India	South-East Asia	Salmonella	11							95							0.115789								0.115789	1
							Facility	India	South-East Asia	Other helminthic ova	1							95							0.0105263								0.0105263	1
							Facility	India	South-East Asia	Vibrio cholerae	1							95							0.0105263								0.0105263	1
							Facility	India	South-East Asia	Giardia	6							95							0.0631579								0.0631579	1
							Facility	India	South-East Asia	Entamoeba	5							95							0.0526316								0.0526316	1
							Facility	India	South-East Asia	Cryptosporidium	3							3							1								1	1
18	Detection of Cryptosporidium spp and other intestinal parasites in children with acute diarrhea and severe dehydration in Rio de Janeiro	Filipe Anibal Carvalho-Costa, Alessandra Queiroga Gonçalves, Sandra Laranjeira Lassance, Carla Pontes de Albuquerque, José Paulo Gagliardi Leite, and Márcio Neves Bóia	https://www.scielo.br/pdf/rsbmt/v40n3/20.pdf	2005-06-01	Urban		Facility	Brazil	Americas	Trichuris trichiuria		1							61							0.0163934							0.0163934	1
	First year broken up into 6 month groups, no uniform n				Urban		Facility	Brazil	Americas	Entamoeba		1							61							0.0163934							0.0163934	1
					Urban		Facility	Brazil	Americas	Cryptosporidium	8	6						88	59						0.0909091	0.101695							0.192604	2
					Urban		Facility	Brazil	Americas	Ascaris lumbricoides	3	5						61	61						0.0491803	0.0819672							0.131148	2
					Urban		Facility	Brazil	Americas	Giardia	5							100							0.05								0.05	1
19	Detection of Salmonella, Campylobacter, Shiga toxin-producing E. coli and Shigella/EIEC by culture and a multiplex PCR panel in pediatric patients with acute diarrheal illness	Ozlem Koyuncu Ozyurt, Ana Laura Ferrandi Vilas Boas Bertocco, , Larissa Alessandra Bourdeth Pereira, Luisa Paganelli Jimenes, Hatice Yazisiz, Betil Ozhak, Dilara Ogunc, Levent Donmez, Filiz Gunseren, Aygen Yilmaz and Gozde Ongut	https://www.degruyter.com/view/journals/labm/43/4/article-p211.xml?tab_body=pdf-78589	2017	Urban			Turkey	European	E. Coli	1	1	0	0	0			246	151	91	77	67			0.00406504	0.00662252	0	0	0				0.0106876	2
					Urban			Turkey	European	Shigella	2	5	0	8	0			246	151	91	77	67			0.00813008	0.0331126	0	0.103896	0				0.145139	3
					Urban			Turkey	European	Salmonella	1	10	8	8	5			246	151	91	77	67			0.00406504	0.0662252	0.0879121	0.103896	0.0746269				0.336725	5
					Urban			Turkey	European	Campylobacter	4	12	16	1	5			246	151	91	77	67			0.0162602	0.0794702	0.175824	0.012987	0.0746269				0.359168	5
20	Diarrheal Disease in Rural Mozambique: Burden, Risk Factors and Etiology of Diarrheal Disease among Children Aged 0-59 Months Seeking Care at Health Facilities	Tacilta Nhampossa1,2*, Inacio Mandomando1,2, Sozinho Acacio1,2, Llorenç Quintó4, Delfino Vubil1, Joaquin Ruiz4, Delino Nhalungo1, Charfudin Sacoor1, Arnaldo Nhabanga1, Ariel Nhacolo1,2, Pedro Aide1,2, Sónia Machevo1,3, Betuel Sigaúque1,2, Abel Nhama1,2, Karen Kotloff5, Tamer Farag5, Dilruba Nasrin5, Quique Bassat1,4, Eusebio Macete1,2, Myron M. Levine5, Pedro Alonso1,4	https://www.ncbi.nlm.nih.gov/pmc/articles/PMC4431848/	2007-11-01	Rural		Facility	Mozambique	African	Rotavirus	182	52						431	233						0.422274	0.223176							0.64545	2
	Include				Rural		Facility	Mozambique	African	Norovirus	19	10						431	233						0.0440835	0.0429185							0.087002	2
	Part of GEMS				Rural		Facility	Mozambique	African	Adenovirus	13	10						431	233						0.0301624	0.0429185							0.0730809	2
					Rural		Facility	Mozambique	African	Astrovirus	7	6						431	233						0.0162413	0.0257511							0.0419924	2
					Rural		Facility	Mozambique	African	Sapovirus	7	3						431	233						0.0162413	0.0128755							0.0291168	2
					Rural		Facility	Mozambique	African	E. Coli	221	124						431	233						0.512761	0.532189							1.04495	2
					Rural		Facility	Mozambique	African	Shigella	6	18						431	233						0.0139211	0.0772532							0.0911743	2
					Rural		Facility	Mozambique	African	Salmonella	6	2						431	233						0.0139211	0.00858369							0.0225048	2
					Rural		Facility	Mozambique	African	Campylobacter	24	9						431	233						0.0556845	0.0386266							0.0943111	2
					Rural		Facility	Mozambique	African	Vibrio cholerae	0	4						431	233						0	0.0171674							0.0171674	1
					Rural		Facility	Mozambique	African	Aeromonas	5	1						431	233						0.0116009	0.00429185							0.0158928	2
					Rural		Facility	Mozambique	African	Entamoeba	39	26						431	233						0.0904872	0.111588							0.202075	2
					Rural		Facility	Mozambique	African	Cryptosporidium	84	44						431	233						0.194896	0.188841							0.383737	2
					Rural		Facility	Mozambique	African	Giardia	41	64						431	233						0.0951276	0.274678							0.369806	2
21	Diarrhoea-causing agents in children aged less than five in Tunja, Colombia	Fred G. Manrique-AbrilI, Diane Billon Y TigneII, Sandra E. BelloIII y Juan M. OspinaI	https://www.researchgate.net/publication/7077583_Diarrhoea-causing_agents_in_children_aged_less_than_five_in_Tunja_Colombia	2004			Facility	Colombia	Americas	Rotavirus	54							82							0.658537								0.658537	1
							Facility	Colombia	Americas	E. Coli	5							82							0.0609756								0.0609756	1
							Facility	Colombia	Americas	Shigella	0							82							0								0	0
							Facility	Colombia	Americas	Campylobacter	2							82							0.0243902								0.0243902	1
							Facility	Colombia	Americas	Entamoeba	3							82							0.0365854								0.0365854	1
							Facility	Colombia	Americas	Giardia	4							82							0.0487805								0.0487805	1
22	Emerging trends in the etiology of enteric pathogens as evidenced from an active surveillance of hospitalized diarrhoeal patients in Kolkata, India	Gopinath Balakrish Nair*1, Thandavarayan Ramamurthy1, Mihir Kumar Bhattacharya1, Triveni Krishnan1, Sandipan Ganguly1, Dhira Rani Saha1, Krishnan Rajendran1, Byomkesh Manna1, Mrinmoy Ghosh2, Keinosuke Okamoto3 and Yoshifumi Takeda4	https://www.ncbi.nlm.nih.gov/pmc/articles/PMC2901208/	2007-09-01	Urban	Inpatient	Facility	India	South-East Asia	Rotavirus	130	134						245	227						0.530612	0.590308							1.12092	2
	Include				Urban	Inpatient	Facility	India	South-East Asia	Norovirus	13	12						245	227						0.0530612	0.0528634							0.105925	2
					Urban	Inpatient	Facility	India	South-East Asia	Adenovirus	37	26						245	227						0.15102	0.114537							0.265558	2
					Urban	Inpatient	Facility	India	South-East Asia	Astrovirus	6	7						245	227						0.0244898	0.030837							0.0553268	2
					Urban	Inpatient	Facility	India	South-East Asia	Sapovirus	13	4						245	227						0.0530612	0.0176211							0.0706824	2
					Urban	Inpatient	Facility	India	South-East Asia	E. Coli	52	49						245	227						0.212245	0.215859							0.428104	2
					Urban	Inpatient	Facility	India	South-East Asia	Shigella	8	21						245	227						0.0326531	0.092511							0.125164	2
					Urban	Inpatient	Facility	India	South-East Asia	Salmonella	0	1						245	227						0	0.00440529							0.00440529	1
					Urban	Inpatient	Facility	India	South-East Asia	Campylobacter	19	22						245	227						0.077551	0.0969163							0.174467	2
					Urban	Inpatient	Facility	India	South-East Asia	Vibrio cholerae	24	34						245	227						0.0979592	0.14978							0.247739	2
					Urban	Inpatient	Facility	India	South-East Asia	Aeromonas	1	2						245	227						0.00408163	0.00881057							0.0128922	2
					Urban	Inpatient	Facility	India	South-East Asia	Entamoeba	8	13						245	227						0.0326531	0.0572687							0.0899218	2
					Urban	Inpatient	Facility	India	South-East Asia	Cryptosporidium	37	22						245	227						0.15102	0.0969163							0.247937	2
					Urban	Inpatient	Facility	India	South-East Asia	Giardia	25	34						245	227						0.102041	0.14978							0.251821	2
23	Enteric pathogen co-infections in the paediatric population from rural communities in the Vhembe District, South Africa	S E Ledwaba,1 MSc; J P Kabue,1 PhD; T G Barnard,2 PhD; A N Traore,1 PhD; N Potgieter,3 PhD	https://www.researchgate.net/publication/329775077_Enteric_pathogen_co-infections_in_the_paediatric_population_from_rural_communities_in_the_Vhembe_District_South_Africa	2014-15	Rural		Facility	South Africa	African	Rotavirus	7	9						7	9						1	1							2	2
	E. Coli split between various strains, with coinfections total exceeds number of children-might not be usable				Rural		Facility	South Africa	African	Norovirus	11	5						138	52						0.0797101	0.0961538							0.175864	2
					Rural		Facility	South Africa	African	Adenovirus	10	4						138	52						0.0724638	0.0769231							0.149387	2
					Rural		Facility	South Africa	African	EAEC	36	15						138	52						0.26087	0.288462							0.549331	2
					Rural		Facility	South Africa	African	Typical EPEC	31	9						138	52						0.224638	0.173077
					Rural		Facility	South Africa	African	Atypical EPEC	25	9						138	52						0.181159	0.173077
					Rural		Facility	South Africa	African	ETEC	48	15						138	52						0.347826	0.288462
					Rural		Facility	South Africa	African	EIEC	7	4						138	52						0.0507246	0.0769231
					Rural		Facility	South Africa	African	EHEC	0	1						138	52						0	0.0192308
					Rural		Facility	South Africa	African	Shigella	5	3						138	52						0.0362319	0.0576923							0.0939242	2
					Rural		Facility	South Africa	African	Salmonella	2	2						138	52						0.0144928	0.0384615							0.0529543	2
					Rural		Facility	South Africa	African	Vibrio cholerae	1	0						138	52						0.00724638	0							0.00724638	1
24	Enteric pathogens associated with diarrhea in children in Fayoum, Egypt	Hanon El-MohamadyIbrahim A. Abdel-MessihFouad G. YoussefMohamad SaidHossaini FaragHind I. ShaheenDavid M. RockabrandStephen B. LubyRana HajjehJohn W. SandersMarshall R. MontevilleJohn D. KlenaRobert W. Frenck	https://www.sciencedirect.com/science/article/pii/S0732889306000812?via%3Dihub	2003				Egypt	Eastern Mediterranean	Rotavirus	21	19						158	96						0.132911	0.197917							0.330828	2
								Egypt	Eastern Mediterranean	E. Coli	7	18						158	96						0.0443038	0.1875							0.231804	2
								Egypt	Eastern Mediterranean	Shigella	3	3						158	96						0.0189873	0.03125							0.0502373	2
								Egypt	Eastern Mediterranean	Campylobacter	13	3						158	96						0.0822785	0.03125							0.113528	2
								Egypt	Eastern Mediterranean	Cryptosporidium	21	6						158	96						0.132911	0.0625							0.195411	2
25	Enteropathogens and Other Factors Associated with Severe Disease in Children with Acute Watery Diarrhea in Lima, Peru	Rosa I. Cama, Umesh D. Parashar, David N. Taylor, Thomas Hickey, Dante Figueroa, Ynes R. Ortega, Sofia Romero, Juan Perez, Charles R. Sterling, Jon R. Gentsch, Robert H. Gilman, and Roger I. Glass	https://academic.oup.com/jid/article/179/5/1139/802342	1995-07-01	Urban		Facility	Peru	Americas	Rotavirus	99	92						199	156						0.497487	0.589744							1.08723	2
					Urban		Facility	Peru	Americas	Adenovirus	7	6						199	156						0.0351759	0.0384615							0.0736374	2
					Urban		Facility	Peru	Americas	Astrovirus	11	4						199	156						0.0552764	0.025641							0.0809174	2
					Urban		Facility	Peru	Americas	E. Coli	24	26						199	156						0.120603	0.166667							0.28727	2
					Urban		Facility	Peru	Americas	Shigella	7	4						199	156						0.0351759	0.025641							0.0608169	2
					Urban		Facility	Peru	Americas	Campylobacter	32	10						199	156						0.160804	0.0641026							0.224907	2
					Urban		Facility	Peru	Americas	Vibrio cholerae	2	1						199	156						0.0100503	0.00641026							0.0164605	2
					Urban		Facility	Peru	Americas	Cryptosporidium	5	3						199	156						0.0251256	0.0192308							0.0443564	2
					Urban		Facility	Peru	Americas	Cyclospora	1	0						199	156						0.00502513	0							0.00502513	1
					Urban		Facility	Peru	Americas	Giardia	4	3						199	156						0.0201005	0.0192308							0.0393313	2
26	Enteropathogens associated with acute diarrhea in community and hospital patients in Jakarta, Indonesia	Buhari A. Oyofo a;􏰀, Decy Subekti a, Periska Tjaniadi a, Nunung Machpud a, S. Komalarini b, B. Setiawan c, C. Simanjuntak d, Narain Punjabi a, Andrew L. Corwin a, Momtaz Wasfy e, James R. Campbell a, Murad Lesmana a;f	https://onlinelibrary.wiley.com/doi/pdf/10.1111/j.1574-695X.2002.tb00615.x?casa_token=1SpRZXcT7noAAAAA:wl6CS0j7L0hstNs4op7vWfdS-NOBFlDW733VbsFiZmsfb48vdD0PGInVwTT2Lu86p8-jsKGAm84	1997-09-01	Urban		Facility	Indonesia	South-East Asia	Shigella	9							676							0.0133136								0.0133136	1
	facility | community				Urban		Facility	Indonesia	South-East Asia	Salmonella	26							676							0.0384615								0.0384615	1
					Urban		Facility	Indonesia	South-East Asia	Campylobacter	4							676							0.00591716								0.00591716	1
					Urban		Facility	Indonesia	South-East Asia	Vibrio cholerae	11							676							0.0162722								0.0162722	1
					Urban		Community	Indonesia	South-East Asia	Shigella	10							424							0.0235849								0.0235849	1
					Urban		Community	Indonesia	South-East Asia	Salmonella	7							424							0.0165094								0.0165094	1
					Urban		Community	Indonesia	South-East Asia	Campylobacter	8							424							0.0188679								0.0188679	1
					Urban		Community	Indonesia	South-East Asia	Vibrio cholerae	12							424							0.0283019								0.0283019	1
27	Enteropathogens in children less than 5 years of age with acute diarrhea: a 5-year surveillance study in the Southeast Coast of China	Shufa Zheng , Fei Yu , Xiao Chen , Dawei Cui , Yongzhang Cheng , Guoliang Xie , Xianzhi Yang ,	https://www.ncbi.nlm.nih.gov/pmc/articles/PMC4992557/	2009-14			Facility	China	Western Pacific	Rotavirus	184	170						1013	711						0.181639	0.2391							0.420739	2
							Facility	China	Western Pacific	Norovirus	141	108						1013	711						0.139191	0.151899							0.291089	2
		4 2 2 1,2* Dongsheng Han , Yiyin Wang , Wen Zhang and Yu Chen					Facility	China	Western Pacific	Adenovirus	22	24						1013	711						0.0217177	0.0337553							0.0554729	2
							Facility	China	Western Pacific	Astrovirus	13	12						1013	711						0.0128332	0.0168776							0.0297108	2
							Facility	China	Western Pacific	Sapovirus	10	15						1013	711						0.00987167	0.021097							0.0309687	2
							Facility	China	Western Pacific	E. Coli	67	86						1013	711						0.0661402	0.120956							0.187097	2
	Includes breakdown of e. coli types						Facility	China	Western Pacific	Shigella	15	12						1013	711						0.0148075	0.0168776							0.0316851	2
							Facility	China	Western Pacific	Salmonella	4	2						1013	711						0.00394867	0.00281294							0.00676161	2
							Facility	China	Western Pacific	Campylobacter	5	2						1013	711						0.00493583	0.00281294							0.00774877	2
							Facility	China	Western Pacific	Vibrio cholerae	4	0						1013	711						0.00394867	0							0.00394867	1
							Facility	China	Western Pacific	Aeromonas	2	0						1013	711						0.00197433	0							0.00197433	1
							Facility	China	Western Pacific	Yersinia	5	0						1013	711						0.00493583	0							0.00493583	1
							Facility	China	Western Pacific	Cryptosporidium	0	0						1013	711						0	0							0	0
							Facility	China	Western Pacific	Giardia	0	2						1013	711						0	0.00281294							0.00281294	1
28	[Epidemiology of acute bacterial diarrhea in children in Libreville, Gabon]	J.KokoJ.-P.AmbaraS.AtegboD.Gahouma	https://reader.elsevier.com/reader/sd/pii/S0929693X13000341?token=009EFB831C5A9936B46B83421E7A67235840FB283AFECF59B78475AE83A04B50F4DAA901E64A86B230BD7BC2A50007A5	1996-2005			Facility	Gabon	African	E. Coli	192	75						282	127						0.680851	0.590551							1.2714	2
							Facility	Gabon	African	Shigella	32	23						282	127						0.113475	0.181102							0.294578	2
							Facility	Gabon	African	Salmonella	48	25						282	127						0.170213	0.19685							0.367063	2
							Facility	Gabon	African	Staphylococcus	8	4						282	127						0.0283688	0.0314961							0.0598649	2
							Facility	Gabon	African	Yersinia	2	0						282	127						0.0070922	0							0.0070922	1
29	Epidemiology of enteric viruses in children with gastroenteritis in Ogun State, Nigeria	Kafayat Olushuola Arowolo, Christianah Idowu Ayolabi, Bruna Lapinski, Jucielia Stadinicki Santos, Sonia Mara Raboni	https://onlinelibrary.wiley.com/doi/pdf/10.1002/jmv.25399?casa_token=XFUVmKWQvskAAAAA:gOc7v0rPyPc5-wp_F7NDMcMiSYaxPEcFFBMprWUmVPsv9ZVcg1dN51bS1BH8IckDABRE5ugXT94	2015-17			Facility	Nigeria	African	Rotavirus	12	14	2	1	0			59	50	25	26	15			0.20339	0.28	0.08	0.0384615	0				0.601851	4
							Facility	Nigeria	African	Norovirus	6	1	1	0	1			59	50	25	26	15			0.101695	0.02	0.04	0	0.0666667				0.228362	4
							Facility	Nigeria	African	Adenovirus	2	6	0	0	1			59	50	25	26	15			0.0338983	0.12	0	0	0.0666667				0.220565	3
							Facility	Nigeria	African	Astrovirus	14	10	4	4	2			59	50	25	26	15			0.237288	0.2	0.16	0.153846	0.133333				0.884468	5
30	Etiología de la diarrea con sangre en menores de 5 años Etiology of diarrhea with blood in children under 5	http://scielo.sld.cu/scielo.php?script=sci_arttext&pid=S0034-75312004000400006#cargo	http://scielo.sld.cu/scielo.php?script=sci_arttext&pid=S0034-75312004000400006	Early 2000s				Cuba	Americas	E. Coli	2							68							0.0294118								0.0294118	1
								Cuba	Americas	Shigella	9							68							0.132353								0.132353	1
								Cuba	Americas	Salmonella	22							68							0.323529								0.323529	1
								Cuba	Americas	Aeromonas	2							68							0.0294118								0.0294118	1
								Cuba	Americas	Entamoeba	0							68							0								0	0
31	Etiological study of diarrheal patients in Vientiane, Lao People's Democratic Republic	TETSU YAMASHIRO, * NOBORU NAKASONE, NAOMI HIGA, MASAAKI IWANAGA, SITHAT INSISIENGMAY, TRAYKHOUANE PHOUNANE, KHAMPHEUY MUNNALATH, NOIKASEUMSY SITHIVONG, LAY SISAVATH, BOONANG PHANTHAUAMATH, KHAMPHENG CHOMLASAK, PHONSAMAY SISULATH, AND PRASEUNTHONG VONGSANITH	https://www.ncbi.nlm.nih.gov/pmc/articles/PMC105007/	1996-07-01			Facility	Lao PDR	Western Pacific	E. Coli	55							226							0.243363								0.243363	1
							Facility	Lao PDR	Western Pacific	Shigella	21							226							0.0929204								0.0929204	1
							Facility	Lao PDR	Western Pacific	Salmonella	0							226							0								0	0
							Facility	Lao PDR	Western Pacific	Campylobacter	16							226							0.0707965								0.0707965	1
							Facility	Lao PDR	Western Pacific	Vibrio cholerae	0							226							0								0	0
32	Etiological study of enteric viruses and the genetic diversity of Norovirus, Sapovirus, adenovirus, and astrovirus in children with diarrhea in Chongqing, China	Zengzhi Ren, Yuanmei Kong, Jun Wang, Qianqian Wang, Ailong Huang and Hongmei Xu	https://pubmed.ncbi.nlm.nih.gov/24004442/	2010			Facility	China	Western Pacific	Rotavirus	73	54	2					323	122	16					0.226006	0.442623	0.125						0.793629	3
							Facility	China	Western Pacific	Norovirus	92	29	7					323	122	16					0.28483	0.237705	0.4375						0.960035	3
							Facility	China	Western Pacific	Adenovirus	16	9	1					323	122	16					0.0495356	0.0737705	0.0625						0.185806	3
							Facility	China	Western Pacific	Astrovirus	1	0	0					323	122	16					0.00309598	0	0						0.00309598	1
							Facility	China	Western Pacific	Sapovirus	3	6	0					323	122	16					0.00928793	0.0491803	0						0.0584683	2
33	Etiology and epidemiology of diarrhea in children in Hanoi, Vietnam	Trung Vu Nguyen, Phung Le Van, Chinh Le Huy, Khanh Nguyen Gia, Andrej Weintraub	https://www.sciencedirect.com/science/article/pii/S1201971205001992	2001-02-01	Urban		Facility	Viet Nam	Western Pacific	Rotavirus	111	102	42	12	7			240	177	95	41	34			0.4625	0.576271	0.442105	0.292683	0.205882				1.97944	5
					Urban		Facility	Viet Nam	Western Pacific	E. Coli	54	50	15	7	6			240	177	95	41	34			0.225	0.282486	0.157895	0.170732	0.176471				1.01258	5
					Urban		Facility	Viet Nam	Western Pacific	Shigella	2	8	6	9	3			240	177	95	41	34			0.00833333	0.0451977	0.0631579	0.219512	0.0882353				0.424436	5
34	Etiology and Epidemiology of Diarrhea in Hospitalized Children from Low Income Country: A Matched Case-Control Study in Central African Republic	Sébastien Breurec1,2,3, Noémie Vanel4, Petulla Bata5, Loïc Chartier4, Alain Farra1,Loïc Favennec6, Thierry Franck1, Tamara Giles-Vernick4, Jean-Chrysostome Gody5, Liem Binh Luong Nguyen4, Manuella Onambélé1, Clotaire Rafaï1, Romy Razakandrainibe6, Laura Tondeur4, Vianney Tricou7, Philippe Sansonetti8, Muriel Vray	https://www.ncbi.nlm.nih.gov/pmc/articles/PMC4701495/	2011-13			Facility	Central African Republic	African	Rotavirus	90	43						195	103						0.461538	0.417476							0.879014	2
							Facility	Central African Republic	African	Norovirus	18	11						195	103						0.0923077	0.106796							0.199104	2
							Facility	Central African Republic	African	Adenovirus	11	6						195	103						0.0564103	0.0582524							0.114663	2
							Facility	Central African Republic	African	Astrovirus	25	7						195	103						0.128205	0.0679612							0.196166	2
							Facility	Central African Republic	African	E. Coli	24	10						195	103						0.123077	0.0970874							0.220164	2
							Facility	Central African Republic	African	Shigella	19	30						195	103						0.0974359	0.291262							0.388698	2
							Facility	Central African Republic	African	Salmonella	1	8						195	103						0.00512821	0.0776699							0.0827981	2
							Facility	Central African Republic	African	Campylobacter	3	3						195	103						0.0153846	0.0291262							0.0445108	2
							Facility	Central African Republic	African	Giardia	0	2						195	103						0	0.0194175							0.0194175	1
							Facility	Central African Republic	African	Entamoeba	0	1						195	103						0	0.00970874							0.00970874	1
							Facility	Central African Republic	African	Cryptosporidium	32	7						195	103						0.164103	0.0679612							0.232064	2
35	Etiology and pathogenicity of bacterial isolates: a cross sectional study among diarrheal children below five years in central regions of Kenya	Oliver Waithaka Mbuthia1,&, Scholastica Gatwiri Mathenge1, Micah Ongeri Oyaro2, Musa Otieno Ng'ayo3	https://www.ncbi.nlm.nih.gov/pmc/articles/PMC6462152/			Inpatient	Facility	Kenya	African	E. Coli	37	30	17	8	6			62	56	37	17	16			0.596774	0.535714	0.459459	0.470588	0.375				2.43754	5
						Inpatient	Facility	Kenya	African	Shigella	8	5	1	0	0			62	56	37	17	16			0.129032	0.0892857	0.027027	0	0				0.245345	3
						Inpatient	Facility	Kenya	African	Salmonella	0	10	5	2	2			62	56	37	17	16			0	0.178571	0.135135	0.117647	0.125				0.556354	4
						Inpatient	Facility	Kenya	African	Vibrio cholerae	0	0	0	1	0			62	56	37	17	16			0	0	0	0.0588235	0				0.0588235	1
						Inpatient	Facility	Kenya	African	Aeromonas	0	0	3	4	0			62	56	37	17	16			0	0	0.0810811	0.235294	0				0.316375	2
36	Etiology of Childhood Diarrhea After Rotavirus Vaccine Introduction: A Prospective, Population-based Study in Nicaragua	Sylvia Becker-Dreps, MD, MPH1, Filemon Bucardo, PhD*,2, Samuel Vilchez, PhD*,2, Luis Enrique Zambrana, MD, MPH3, Lan Liu, PhD4, David J. Weber, MD, MPH1, Rodolfo Peña, MD, PhD5, Leslie Barclay, BS6, Jan Vinjé, PhD6, Michael G. Hudgens, PhD4, Johan Nordgren, PhD7, Lennart Svensson, PhD7, Douglas R. Morgan, MD, MPH1,8, Félix Espinoza, MD, PhD2, and Margarita Paniagua, MS2	https://www.ncbi.nlm.nih.gov/pmc/articles/PMC4216626/	2010-11-01			Community	Nicaragua	Americas	Rotavirus	1	3						47	103						0.0212766	0.0291262							0.0504028	2
							Community	Nicaragua	Americas	Norovirus	16	23						46	103						0.347826	0.223301							0.571127	2
							Community	Nicaragua	Americas	Adenovirus	1	1						47	103						0.0212766	0.00970874							0.0309853	2
							Community	Nicaragua	Americas	Sapovirus	5	20						46	103						0.108696	0.194175							0.30287	2
							Community	Nicaragua	Americas	E. Coli	12	32						47	103						0.255319	0.31068							0.565999	2
							Community	Nicaragua	Americas	Giardia	2	3						47	103						0.0425532	0.0291262							0.0716794	2
							Community	Nicaragua	Americas	Entamoeba	4	6						47	103						0.0851064	0.0582524							0.143359	2
							Community	Nicaragua	Americas	Cryptosporidium	1	2						47	103						0.0212766	0.0194175							0.0406941	2
37	Etiology of childhood diarrhea in Zliten, Libya	Mustafa B. Ali, BSc, MSc, Khalifa S. Ghenghesh, PhD, DipBact, Ridha B. Aissa, Bpharm, PhD, Ali Abuhelfaia, MSc, PhD, Mohamed Dufani, MD.	https://www.researchgate.net/publication/7456633_Etiology_of_childhood_diarrhea_in_Zliten-Libya	2000-01-01	Urban	Inpatient	Facility	Libya	Eastern Mediterranean	Rotavirus	42							124							0.33871								0.33871	1
					Urban	Inpatient	Facility	Libya	Eastern Mediterranean	Shigella	0							124							0								0	0
					Urban	Inpatient	Facility	Libya	Eastern Mediterranean	Salmonella	22							124							0.177419								0.177419	1
					Urban	Inpatient	Facility	Libya	Eastern Mediterranean	Aeromonas	3							124							0.0241935								0.0241935	1
					Urban	Inpatient	Facility	Libya	Eastern Mediterranean	Entamoeba	6							124							0.0483871								0.0483871	1
					Urban	Inpatient	Facility	Libya	Eastern Mediterranean	Cryptosporidium	13							79							0.164557								0.164557	1
					Urban	Inpatient	Facility	Libya	Eastern Mediterranean	Giardia	1							124							0.00806452								0.00806452	1
38	Etiology of diarrhea in a rural community in western Thailand: importance of enteric viruses and enterovirulent Escherichia coli	Peter Echeverria, Charles W. Hoge, Ladaporn Bodhidatta, Chatchai Tungtaem, John Herrmann, Somchai Imlarp,	https://academic.oup.com/jid/article-abstract/169/4/916/826220?redirectedFrom=fulltext	1991	Rural		Facility	Thailand	South-East Asia	E. Coli	17					3		66					21		0.257576					0.142857			0.400433	2
		and Kazumichi Tamur			Rural		Facility	Thailand	South-East Asia	Shigella	3					4		66					21		0.0454545					0.190476			0.235931	2
					Rural		Facility	Thailand	South-East Asia	Salmonella	4					1		66					21		0.0606061					0.047619			0.108225	2
	E. Coli split				Rural		Facility	Thailand	South-East Asia	Campylobacter	8					0		66					21		0.121212					0			0.121212	1
39	Etiology of diarrhea in children younger than 5 years of age admitted in a rural hospital of Southern Mozambique	INACIO M. MANDOMANDO,* EUSEBIO V. MACETE, JOAQUIM RUIZ, SERGI SANZ, FATIMA ABACASSAMO, XAVIER VALLÈS, JAHIT SACARLAL, MARGARITA M. NAVIA, JORDI VILA, PEDRO L. ALONSO, AND JOAQUIM GASCON	http://www.ajtmh.org/docserver/fulltext/14761645/76/3/0760522.pdf?expires=1599144514&id=id&accname=guest&checksum=B8299AE51EDD015A6D5160B8D0B06037	2000-01-01	Rural		Facility	Mozambique	African	Rotavirus	1	2						285	198						0.00350877	0.010101							0.0136098	2
	E. coli split				Rural		Facility	Mozambique	African	E. Coli	73	37						285	198						0.25614	0.186869							0.443009	2
	Additional parasites				Rural		Facility	Mozambique	African	Shigella	0	1						285	198						0	0.00505051							0.00505051	1
					Rural		Facility	Mozambique	African	Salmonella	5	6						285	198						0.0175439	0.030303							0.0478469	2
					Rural		Facility	Mozambique	African	Campylobacter	6	3						285	198						0.0210526	0.0151515							0.0362041	2
					Rural		Facility	Mozambique	African	Vibrio cholerae	0	1						285	198						0	0.00505051							0.00505051	1
					Rural		Facility	Mozambique	African	Entamoeba	1	1						285	198						0.00350877	0.00505051							0.00855928	2
					Rural		Facility	Mozambique	African	Cryptosporidium	0	3						285	198						0	0.0151515							0.0151515	1
40	Etiology, epidemiology and clinical characteristics of acute diarrhea in hospitalized children in rural Peru		https://jidc.org/index.php/journal/article/view/31618180/1768	2011-12-01	Rural	Inpatient	Facility	Peru	Americas	Rotavirus	13							43							0.302326								0.302326	1
					Rural	Inpatient	Facility	Peru	Americas	Norovirus	5							43							0.116279								0.116279	1
					Rural	Inpatient	Facility	Peru	Americas	Adenovirus	6							43							0.139535								0.139535	1
					Rural	Inpatient	Facility	Peru	Americas	E. Coli	4							43							0.0930233								0.0930233	1
					Rural	Inpatient	Facility	Peru	Americas	Shigella	8							43							0.186047								0.186047	1
					Rural	Inpatient	Facility	Peru	Americas	Salmonella	1							43							0.0232558								0.0232558	1
					Rural	Inpatient	Facility	Peru	Americas	Campylobacter	12							43							0.27907								0.27907	1
41	Frequency of rotavirus and enteric adenovirus in children with acute gastroenteritis in Halfeti district, Sanliurfa, Turkey	Adnan Barutçu, Saliha Barutçu	https://dergipark.org.tr/tr/download/article-file/1011279	2017-19		Inpatient	Facility	Turkey	European	Rotavirus	33	63						167	189						0.197605	0.333333							0.530938	2
						Inpatient	Facility	Turkey	European	Adenovirus	3	3						167	189						0.0179641	0.015873							0.0338371	2
42	Incidence of enteric pathogens causing community gastroenteritis among kindergarten children in Gaza	Nahed A1 Laham3'*, M ansour Elyazjib, Rohaifa Al-Haddadc and Fouad Ridwanc	http://content.ebscohost.com/ContentServer.asp?EbscoContent=dGJyMNLe80SeprE40dvuOLCmsEieprdSs6%2B4SLOWxWXS&ContentCustomer=dGJyMPGut1C3rLZNuePfgeyx43zx1%2B6B&T=P&P=AN&S=R&D=asn&K=97583717	2013		Outpatient	Community	Palestine	Eastern Mediterranean	Rotavirus				1	2						12	51						0.0833333	0.0392157				0.122549	2
						Outpatient	Community	Palestine	Eastern Mediterranean	E. Coli				0	0						12	51						0	0				0	0
						Outpatient	Community	Palestine	Eastern Mediterranean	Shigella				1	1						12	51						0.0833333	0.0196078				0.102941	2
						Outpatient	Community	Palestine	Eastern Mediterranean	Giardia				0	14						12	51						0	0.27451				0.27451	1
						Outpatient	Community	Palestine	Eastern Mediterranean	Entamoeba				9	17						12	51						0.75	0.333333				1.08333	2
43	Increase in the detection rate of viral and parasitic enteric pathogens among Egyptian children with acute diarrhea	Hanan El-Mohammady, Adel Mansour, Hind Ibrahim Shaheen, Nagwa Hanna Henien, Mohamed Salah Motawea, Ismail Rafaat, Manal Moustafa, Ibrahim Adib-Messih, Peter J. Sebeny, Sylvia Y.N. Young, John D. Klena	https://jidc.org/index.php/journal/article/view/23277502/791	2012		Outpatient	Facility	Egypt	Eastern Mediterranean	Norovirus	126	37	12					968	524	216					0.130165	0.0706107	0.0555556						0.256332	3
	I don't think the totals are correct					Outpatient	Facility	Egypt	Eastern Mediterranean	Adenovirus	26	4	2					968	524	216					0.0268595	0.00763359	0.00925926						0.0437524	3
						Outpatient	Facility	Egypt	Eastern Mediterranean	Astrovirus	32	19	2					968	524	216					0.0330579	0.0362595	0.00925926						0.0785767	3
						Outpatient	Facility	Egypt	Eastern Mediterranean	E. Coli	69	34	21					968	524	216					0.071281	0.0648855	0.0972222						0.233389	3
						Outpatient	Facility	Egypt	Eastern Mediterranean	Giardia	41	36	25					968	524	216					0.0423554	0.0687023	0.115741						0.226798	3
						Outpatient	Facility	Egypt	Eastern Mediterranean	Salmonella	1	1	0					968	524	216					0.00103306	0.0019084	0						0.00294145	2
						Outpatient	Facility	Egypt	Eastern Mediterranean	Campylobacter	26	8	2					968	524	216					0.0268595	0.0152672	0.00925926						0.0513859	3
						Outpatient	Facility	Egypt	Eastern Mediterranean	Cryptosporidium	22	25	3					968	524	216					0.0227273	0.0477099	0.0138889						0.0843261	3
44	Influence of enteric viruses on gastroenteritis in Albania: epidemiological and molecular analysis	Arrivi Fabiana, Domenica Donia, Rosanna Gabrieli, Anna Rita Petrinca, Fabian Cenko, Durim Bebeci, Anna Maria Doro Altan, Ersilia Buonomo, and Maurizio Divizia		2007			Facility	Albania	European	Rotavirus	58	43						153	117						0.379085	0.367521							0.746606	2
							Facility	Albania	European	Norovirus	9	7						153	117						0.0588235	0.0598291							0.118653	2
							Facility	Albania	European	Adenovirus	8	6						153	117						0.0522876	0.0512821							0.10357	2
							Facility	Albania	European	Astrovirus	2	3						153	117						0.0130719	0.025641							0.0387129	2
45	Intestinal parasitic infections among children under five years of age presenting with diarrhoeal diseases to two public health facilities in Hawassa, South Ethiopia	Getamesay Mulatu1 , Ahmed Zeynudin2 , Endalew Zemene2*, Serkadis Debalke2 and Getenet Beyene2	http://content.ebscohost.com/ContentServer.asp?EbscoContent=dGJyMNXb4kSeprA40dvuOLCmsEieqLFSsqi4S7OWxWXS&ContentCustomer=dGJyMPGut1C3rLZNuePfgeyx43zx1%2B6B&T=P&P=AN&S=R&D=asn&K=110875565	2015		Outpatient	Facility	Ethiopia	African	Giardia	2	1	2	2	2			58	42	30	13	15			0.0344828	0.0238095	0.0666667	0.153846	0.133333				0.412138	5
	Not sure if data usable					Outpatient	Facility	Ethiopia	African	Aeromonas	2	2	3	4	2			58	42	30	13	15			0.0344828	0.047619	0.1	0.307692	0.133333				0.623127	5
	Parasites are split into groups and it isn't clear whether they were ALL identified or one of them was					Outpatient	Facility	Ethiopia	African	Entamoeba	2	3	6	2	5			58	42	30	13	15			0.0344828	0.0714286	0.2	0.153846	0.333333				0.793091	5
						Outpatient	Facility	Ethiopia	African	Cryptosporidium	1	0	2	0	3			58	42	30	13	15			0.0172414	0	0.0666667	0	0.2				0.283908	3
46	Intestinal parasitic infections in children presenting with diarrhoea in outpatient and inpatient settings in an informal settlement of Nairobi, Kenya	Cecilia Kathure Mbae, David James Nokes, Erastus Mulinge, Joyce Nyambura, Anthony Waruru, and Samuel Kariuki	https://www.ncbi.nlm.nih.gov/pmc/articles/PMC3673844/	2013	Urban		Facility	Kenya	African	Giardia	10	23	26	26	13			758	528	408	241	148			0.0131926	0.0435606	0.0637255	0.107884	0.0878378				0.3162	5
					Urban		Facility	Kenya	African	Entamoeba	42	52	61	46	24			758	528	408	241	148			0.055409	0.0984848	0.14951	0.190871	0.162162				0.656437	5
					Urban		Facility	Kenya	African	Cryptosporidium	76	75	23	6	6			758	528	408	241	148			0.100264	0.142045	0.0563725	0.0248963	0.0405405				0.364119	5
47	Isolated and Non-Isolated Enteric Pathogens in Children With Diarrhea and Related Laboratory Characteristics	Hossein Dahifar, MD. 1 , Aboulfazl Ghorbani, MD. 2 , Manijeh Ghods, PhD. 3	https://pdfs.semanticscholar.org/46f6/a94289dc5e07dbe42cf6f3c219cfd91775ed.pdf	2008		Inpatient	Facility	Iran	Eastern Mediterranean	E. Coli	63	55	14	14	10			151	109	53	32	26			0.417219	0.504587	0.264151	0.4375	0.384615				2.00807	5
						Inpatient	Facility	Iran	Eastern Mediterranean	Shigella	-	2	-	-	4			367	306	67	51	34				0.00653595			0.117647				0.124183	2
						Inpatient	Facility	Iran	Eastern Mediterranean	Salmonella	1	1	-	1	-			367	306	67	51	34			0.0027248	0.00326797		0.0196078					0.0256006	3
48	Laboratory-Confirmed Cholera and Rotavirus among Patients with Acute Diarrhea in Four Hospitals in Haiti, 2012–2013	Maria W. Steenland, Gerard A. Joseph, Mentor Ali Ber Lucien, Nicole Freeman, Marisa Hast, Benjamin L. Nygren, Eyal Leshem, Stanley Juin, Michele B. Parsons, Deborah F. Talkington, Eric D. Mintz, John Vertefeuille, S. Arunmozhi Balajee, Jacques Boncy, and Mark A. Katz*	https://www.ncbi.nlm.nih.gov/pmc/articles/PMC3795093/	2013		Inpatient	Facility	Haiti	Americas	Rotavirus	31							202							0.153465								0.153465	1
						Inpatient	Facility	Haiti	Americas	Shigella	2							202							0.00990099								0.00990099	1
						Inpatient	Facility	Haiti	Americas	Salmonella	0							202							0								0	0
						Inpatient	Facility	Haiti	Americas	Vibrio cholerae	27							202							0.133663								0.133663	1
49	Microbial pathogens associated with acute childhood diarrhoea in Kumasi, Ghana	Gilbert Kotei Ashie1 , Mohamed Mutocheluh1* , Michael Owusu2 , Theophilus Benjamine Kwofe1 , Samuel Akonor1 , Patrick Williams Narkwa1 , Samuel Blay Nguah3 and Joslin Dogbe3	https://bmcresnotes.biomedcentral.com/track/pdf/10.1186%2Fs13104-017-2578-9	2017		Outpatient	Facility	Ghana	African	Rotavirus	16	42						155	132						0.103226	0.318182							0.421408	2
						Outpatient	Facility	Ghana	African	Adenovirus	23	6						155	132						0.148387	0.0454545							0.193842	2
						Outpatient	Facility	Ghana	African	Shigella	5	8						155	132						0.0322581	0.0606061							0.0928641	2
						Outpatient	Facility	Ghana	African	Salmonella	7	2						155	132						0.0451613	0.0151515							0.0603128	2
50	Molecular and Epidemiologic Analysis of Diarrheal Pathogens in Children With Acute Gastroenteritis in Bangladesh During 2014-2019	Nadim Sharif, Nasir Uddin Nobel, Najmuj Sakib, Syeda Moriam Liza, Shafia Tasnim Khan, Baki Billah, Anowar Khasru Parvez, Aynul Haque, Ali Azam Talukder, and Shuvra Kanti Dey		2020			Facility	Bangladesh	South-East Asia	E. Coli	18	13	8	7	5			154	76	31	54	34			0.116883	0.171053	0.258065	0.12963	0.147059				0.822689	5
							Facility	Bangladesh	South-East Asia	Shigella	4	3	2	2	2			154	76	31	54	34			0.025974	0.0394737	0.0645161	0.037037	0.0588235				0.225824	5
							Facility	Bangladesh	South-East Asia	Salmonella	6	5	3	2	1			154	76	31	54	34			0.038961	0.0657895	0.0967742	0.037037	0.0294118				0.267974	5
							Facility	Bangladesh	South-East Asia	Vibrio cholerae	24	8	5	4	3			154	76	31	54	34			0.155844	0.105263	0.16129	0.0740741	0.0882353				0.584707	5
51	Molecular characterization of rotaviruses, Noroviruses, Sapovirus, and adenoviruses in patients with acute gastroenteritis in Thailand	Leera Kittigul,1 * Kannika Pombubpa,1 Yuthana Taweekate,1 Thanapat Yeephoo,2 Pattara Khamrin,3 and Hiroshi Ushijima	https://onlinelibrary-wiley-com.proxy2.library.illinois.edu/doi/pdfdirect/10.1002/jmv.21380	2009		Inpatient	Facility	Thailand	South-East Asia	Rotavirus						2							19							0.105263			0.105263	1
						Inpatient	Facility	Thailand	South-East Asia	Norovirus						0							19							0			0	0
						Inpatient	Facility	Thailand	South-East Asia	Adenovirus						0							19							0			0	0
						Inpatient	Facility	Thailand	South-East Asia	Sapovirus						1							19							0.0526316			0.0526316	1
52	Parasitism and diarrhoea in children from two rural communities and marginal barrio in Honduras	Rina Girard Kaminsky’		1991	Rural			Honduras	Americas	Trichuris trichiura	6	18	18	21	13			43	66	45	60	45			0.139535	0.272727	0.4	0.35	0.288889				1.45115	5
								Honduras	Americas	Ascaris lumbricoides	11	34	29	32	17			43	66	45	60	45			0.255814	0.515152	0.644444	0.533333	0.377778				2.32652	5
								Honduras	Americas	Blastocystis hominis	10	30	23	32	25			43	66	45	60	45			0.232558	0.454545	0.511111	0.533333	0.555556				2.2871	5
								Honduras	Americas	Chilomastix mesnili	16	27	22	26	15			43	66	45	60	45			0.372093	0.409091	0.488889	0.433333	0.333333				2.03674	5
								Honduras	Americas	Trichuris hominis	14	19	14	23	10			43	66	45	60	45			0.325581	0.287879	0.311111	0.383333	0.222222				1.53013	5
								Honduras	Americas	E. Coli	10	33	29	41	27			43	66	45	60	45			0.232558	0.5	0.644444	0.683333	0.6				2.66034	5
								Honduras	Americas	Dientamoeba fragilis	1	0	5	2	0			43	66	45	60	45			0.0232558	0	0.111111	0.0333333	0				0.1677	3
								Honduras	Americas	Iodamoeba bütschlii	5	11	9	20	18			43	66	45	60	45			0.116279	0.166667	0.2	0.333333	0.4				1.21628	5
								Honduras	Americas	Endolimax Nana	8	20	21	30	29			43	66	45	60	45			0.186047	0.30303	0.466667	0.5	0.644444				2.10019	5
								Honduras	Americas	S. Stercoralis	0	0	1	2	3			43	66	45	60	45			0	0	0.0222222	0.0333333	0.0666667				0.122222	3
								Honduras	Americas	Hymenolepis nana	2	7	4	6	4			43	66	45	60	45			0.0465116	0.106061	0.0888889	0.1	0.0888889				0.43035	5
								Honduras	Americas	Entamoeba	11	30	30	48	27			43	66	45	60	45			0.255814	0.454545	0.666667	0.8	0.6				2.77703	5
								Honduras	Americas	Cryptosporidium	11	4	2	1	0			43	66	45	60	45			0.255814	0.0606061	0.0444444	0.0166667	0				0.377531	4
								Honduras	Americas	Giardia	27	47	27	32	24			43	66	45	60	45			0.627907	0.712121	0.6	0.533333	0.533333				3.00669	5
53	Pathogen-Specific Burden of Outpatient Diarrhea in Infants in Nepal: A Multisite Prospective Case-Control Study	Cristina V. Cardemil,1 Jeevan B. Sherchand,2 Laxman Shrestha,2 Arun Sharma,2 Howard E. Gary, Jr.,1 Concepcion F. Estivariz,1 Marta Diez-Valcarce,3 M. Leanne Ward,3 Michael D. Bowen,3 Jan Vinjé,3 Umesh Parashar, 3 and Susan Y. Chu1	http://content.ebscohost.com/ContentServer.asp?EbscoContent=dGJyMNXb4kSeprA40dvuOLCmsEiep7dSs6a4SreWxWXS&ContentCustomer=dGJyMPGut1C3rLZNuePfgeyx43zx1%2B6B&T=P&P=AN&S=R&D=asn&K=125003650	2017		Outpatient	Facility	Nepal	South-East Asia	Rotavirus	115							307							0.374593								0.374593	1
						Outpatient	Facility	Nepal	South-East Asia	Norovirus	26							307							0.0846906								0.0846906	1
						Outpatient	Facility	Nepal	South-East Asia	Adenovirus	3							307							0.00977199								0.00977199	1
						Outpatient	Facility	Nepal	South-East Asia	E. Coli	14							307							0.0456026								0.0456026	1
						Outpatient	Facility	Nepal	South-East Asia	Shigella	2							307							0.00651466								0.00651466	1
						Outpatient	Facility	Nepal	South-East Asia	Salmonella	52							307							0.169381								0.169381	1
						Outpatient	Facility	Nepal	South-East Asia	Campylobacter	29							307							0.0944625								0.0944625	1
						Outpatient	Facility	Nepal	South-East Asia	Vibrio cholerae	1							307							0.00325733								0.00325733	1
						Outpatient	Facility	Nepal	South-East Asia	Giardia	8							307							0.0260586								0.0260586	1
						Outpatient	Facility	Nepal	South-East Asia	Entamoeba	0							307							0								0	0
						Outpatient	Facility	Nepal	South-East Asia	Cryptosporidium	14							307							0.0456026								0.0456026	1
54	Pediatric Diarrhea in Southern Ghana: Etiology and Association with Intestinal Inflammation and Malnutrition	Japheth A. Opintan,* Mercy J. Newman, Patrick F. Ayeh-Kumi, Raymond Affrim, Rosina Gepi-Attee, Jesus E. A. D. Sevilleja, James K. Roche, James P. Nataro, Cirle A. Warren, and Richard L. Guerrant	https://www.ncbi.nlm.nih.gov/pmc/articles/PMC2946773/	2010			Facility	Ghana	African	E. Coli	115	87						145	101						0.793103	0.861386							1.65449	2
							Facility	Ghana	African	Entamoeba	2	3						145	101						0.0137931	0.029703							0.0434961	2
							Facility	Ghana	African	Cryptosporidium	7	7						145	101						0.0482759	0.0693069							0.117583	2
55	Population-Based Incidence Rates of Diarrheal Disease Associated with Norovirus, Sapovirus, and Astrovirus in Kenya	Kayoko Shioda1,2*, Leonard Cosmas3 , Allan Audi4 , Nicole Gregoricus1 , Jan Vinjé1 , Umesh D. Parashar1 , Joel M. Montgomery3 , Daniel R. Feikin3¤a , Robert F. Breiman3¤b , Aron J. Hall	http://content.ebscohost.com/ContentServer.asp?EbscoContent=dGJyMNXb4kSeprA40dvuOLCmsEiep7VSsa%2B4Ta%2BWxWXS&ContentCustomer=dGJyMPGut1C3rLZNuePfgeyx43zx1%2B6B&T=P&P=AN&S=R&D=asn&K=114835512	2016				Kenya	African	Norovirus	62	48				75		70	72				75		0.885714	0.666667				1			2.55238	3
								Kenya	African	Astrovirus	10	7				75		70	72				75		0.142857	0.0972222				1			1.24008	3
								Kenya	African	Sapovirus	9	4				75		70	72				75		0.128571	0.0555556				1			1.18413	3
56	Prevalence and antibiotic resistance of bacterial pathogens isolated from childhood diarrhea in Beijing, China (2010–2014)	Mei Qu1 , Bing Lv1 , Xin Zhang1 , Hanqiu Yan1 , Ying Huang1 , Haikun Qian1 , Bo Pang2 , Lei Jia1 , Biao Kan2 and Quanyi Wang	http://content.ebscohost.com/ContentServer.asp?EbscoContent=dGJyMNXb4kSeprA40dvuOLCmsEiep7RSsq64S7eWxWXS&ContentCustomer=dGJyMPGut1C3rLZNuePfgeyx43zx1%2B6B&T=P&P=AN&S=R&D=asn&K=116184751	2016		Outpatient		China	Western Pacific	E. Coli	53	58		5				1497	844		131				0.0354041	0.0687204		0.0381679					0.142292	3
						Outpatient		China	Western Pacific	Shigella	5	16		9				1497	844		131				0.00334001	0.0189573		0.0687023					0.0909996	3
						Outpatient		China	Western Pacific	Salmonella	44	52		11				1497	844		131				0.0293921	0.0616114		0.0839695					0.174973	3
						Outpatient		China	Western Pacific	Vibrio parahaemolyticus	6	4		0				1497	844		131				0.00400802	0.00473934		0					0.00874735	2
																																	0	0
57	Prevalence and antibiotic susceptibility patterns of Shigella and Salmonella among children aged below five years with Diarrhoea attending Nigist Eleni Mohammed memorial hospital, South Ethiopia	Wondwossen Abebe1,3*, Alemu Earsido2 , Solomon Taye3 , Mesfin Assefa3 , Adane Eyasu3 and Girma Godebo	https://bmcpediatr.biomedcentral.com/track/pdf/10.1186%2Fs12887-018-1221-9	2018				Ethiopia	African	Shigella	1	3	10	2	1			41	113	166	56	13			0.0243902	0.0265487	0.060241	0.0357143	0.0769231				0.223817	5
								Ethiopia	African	Salmonella	0	2	0	0	0			41	113	166	56	13			0	0.0176991	0	0	0				0.0176991	1
58	Prevalence and Genetic Diversity of Enteric Viruses in Children with Diarrhea in Ouagadougou, Burkina Faso	Nafissatou Ouédraogo1 *, Jérôme Kaplon2 , Isidore Juste O. Bonkoungou1,3, Alfred Sababénédjo Traoré1 , Pierre Pothier2 , Nicolas Barro1 , Katia Ambert- Balay	http://content.ebscohost.com/ContentServer.asp?EbscoContent=dGJyMNXb4kSeprA40dvuOLCmsEiep69Ssae4SrGWxWXS&ContentCustomer=dGJyMPGut1C3rLZNuePfgeyx43zx1%2B6B&T=P&P=AN&S=R&D=asn&K=114635729	2016				Burkina Faso	African	Rotavirus	87	50						124	84						0.701613	0.595238							1.29685	2
								Burkina Faso	African	Norovirus	21	25						124	84						0.169355	0.297619							0.466974	2
								Burkina Faso	African	Adenovirus	41	25						124	84						0.330645	0.297619							0.628264	2
								Burkina Faso	African	Astrovirus	8	4						124	84						0.0645161	0.047619							0.112135	2
								Burkina Faso	African	Sapovirus	11	13						124	84						0.0887097	0.154762							0.243472	2
								Burkina Faso	African	Aichivirus A	1	1						124	84						0.00806452	0.0119048							0.0199693	2
59	Prevalence and molecular characterization of human Noroviruses and Sapoviruses in Ethiopia	Zufan Sisay1,2 • Appolinaire Djikeng3 • Nega Berhe1 • Gurja Belay2 • Wondwossen Gebreyes5 • Woldaregay Erku Abegaz1 • Moses N. Njahira3 • Q. H. Wang4 • Linda J. Saif		2016			Facility	Ethiopia	African	Norovirus	3					2		11					18		0.272727					0.111111			0.383838	2
							Facility	Ethiopia	African	Sapovirus	2					0		11					18		0.181818					0			0.181818	1
60	Prevalence of enteric pathogen-associated community gastroenteritis among kindergarten children in Gaza	Nahed Al Laham1, *, Mansour Elyazji2 , Rohaifa Al-Haddad3 , Fouad Ridwan	http://content.ebscohost.com/ContentServer.asp?EbscoContent=dGJyMNXb4kSeprA40dvuOLCmsEiep69Srqi4SLWWxWXS&ContentCustomer=dGJyMPGut1C3rLZNuePfgeyx43zx1%2B6B&T=P&P=AN&S=R&D=asn&K=115889531	2015				Palestine	Eastern Mediterranean	Rotavirus				1	2						12	51						0.0833333	0.0392157				0.122549	2
								Palestine	Eastern Mediterranean	E. Coli				0	0						12	51						0	0				0	0
								Palestine	Eastern Mediterranean	Shigella				1	1						12	51						0.0833333	0.0196078				0.102941	2
								Palestine	Eastern Mediterranean	Giardia				0	14						12	51						0	0.27451				0.27451	1
								Palestine	Eastern Mediterranean	Entamoeba				9	17						12	51						0.75	0.333333				1.08333	2
61	Prevalence of enteropathogenic viruses and molecular characterization of group A rotavirus among children with diarrhea in Dar es Salaam Tanzania	Sabrina J Moyo*1, Njolstad Gro2, Vainio Kirsti3, Mecky I Matee1, Jesse Kitundu4, Samwel Y Maselle1, Nina Langeland5,6 and Helge Myrmel	http://content.ebscohost.com/ContentServer.asp?EbscoContent=dGJyMNXb4kSeprA40dvuOLCmsEiep65Ss6i4TbWWxWXS&ContentCustomer=dGJyMPGut1C3rLZNuePfgeyx43zx1%2B6B&T=P&P=AN&S=R&D=asn&K=34941067	2007			Facility	United Republic of Tanzania	African	Rotavirus	38	9						183	63						0.20765	0.142857							0.350507	2
							Facility	United Republic of Tanzania	African	Norovirus	29	7						183	63						0.15847	0.111111							0.269581	2
							Facility	United Republic of Tanzania	African	Adenovirus	6	1						183	63						0.0327869	0.015873							0.0486599	2
							Facility	United Republic of Tanzania	African	Astrovirus	1	0						183	63						0.00546448	0							0.00546448	1
62	Prevalence of intestinal parasite, Shigella and Salmonella species among diarrheal children in Jimma health center, Jimma southwest Ethiopia: a cross sectional study	Getenet Beyene* and Haimanot Tasew	https://ann-clinmicrob.biomedcentral.com/track/pdf/10.1186/1476-0711-13-10	2014			Facility	Ethiopia	African	Shigella	1							22							0.0454545								0.0454545	1
							Facility	Ethiopia	African	Salmonella	5							22							0.227273								0.227273	1
							Facility	Ethiopia	African	Entamoeba	1							22							0.0454545								0.0454545	1
63	Prevalence of Shigella, Salmonella and Campylobacter species and their susceptibility patters among under five children with diarrhea in Hawassa town, south Ethiopia	Mulatu Getamesay1 , Beyene Getenet2 , Zeynudin Ahmed	http://content.ebscohost.com/ContentServer.asp?EbscoContent=dGJyMNXb4kSeprA40dvuOLCmsEieprdSsKa4SrOWxWXS&ContentCustomer=dGJyMPGut1C3rLZNuePfgeyx43zx1%2B6B&T=P&P=AN&S=R&D=a9h&K=97141343	2014			Facility	Ethiopia	African	Shigella	2	2	2	4	1			174	126	90	39	45			0.0114943	0.015873	0.0222222	0.102564	0.0222222				0.174376	5
							Facility	Ethiopia	African	Salmonella	1	1	1	0	1			174	126	90	39	45			0.00574713	0.00793651	0.0111111	0	0.0222222				0.047017	4
							Facility	Ethiopia	African	Campylobacter	8	8	1	3	0			174	126	90	39	45			0.045977	0.0634921	0.0111111	0.0769231	0				0.197503	4
64	Prospective study of the incidence of diarrhoea and prevalence of bacterial pathogens in a cohort of Vietnamese children along the Red River	D. W. ISENBARGER",#*, B. T. H IEN$, H. T. HA$, T. T. HA$, L. BODH IDATTA", L. W. PANG" and P. D. CAM		2001				Viet Nam	Western Pacific	E. Coli	70	40	5	15	10			277	289	308	332	449			0.252708	0.138408	0.0162338	0.0451807	0.0222717				0.474802	5
								Viet Nam	Western Pacific	Shigella	49	28	15	18	21			277	289	308	332	449			0.176895	0.0968858	0.0487013	0.0542169	0.0467706				0.42347	5
								Viet Nam	Western Pacific	Campylobacter	77	30	15	18	7			277	289	308	332	449			0.277978	0.103806	0.0487013	0.0542169	0.0155902				0.500293	5
65	Rotavirus and Norovirusin children with severe diarrhea in Burkina Faso before rotavirus vaccine introduction	Isidore Juste O. Bonkoungou PhD1,2 | Nafissatou Ouédraogo PhD1 | Laure Tamini MD1,3 | Rabieta Kouboura Teguera Pharm.D2 | Pouiré Yaméogo MSc2 | Maxime Koiné Drabo PhD2 | Isaïe Medah MD, MSc4 | Nicolas Barro PhD1 | Sumit Sharma PhD5 | Lennart Svensson PhD5,6 | Johan Nordgren PhD		2018			Facility	Burkina Faso	African	Rotavirus	59	6						107	16						0.551402	0.375							0.926402	2
							Facility	Burkina Faso	African	Norovirus	27	3						107	16						0.252336	0.1875							0.439836	2
66	Rotavirus Mortality Confirmed by Etiologic Identification in Venezuelan Children With Diarrhea:	Irene Perez-Schael, Belen Salinas, Rosabel Gonzalez, Hans Salas, Juan Ernesto Ludert, Marisol Escalona,_x0001_Ana Alcala, Maria Alejandra Rosas, and Mercedes Materan	https://ovidsp-dc2-ovid-com.ezproxy.bu.edu/ovid-b/ovidweb.cgi?WebLinkFrameset=1&S=AKDLFPJNGPEBALFJJPAKKEHGKLLBAA00&returnUrl=ovidweb.cgi%3f%26Full%2bText%3dL%257cS.sh.22.23%257c0%257c00006454-200705000-00006%26S%3dAKDLFPJNGPEBALFJJPAKKEHGKLLBAA00&fromjumpstart=0&directlink=https%3a%2f%2fovidsp.dc2.ovid.com%2fovftpdfs%2fFPEBJPHGKEFJGP00%2ffs047%2fovft%2flive%2fgv024%2f00006454%2f00006454-200705000…	2007			Facility	Venezuela	Americas	Rotavirus	26				21			144				145			0.180556				0.144828				0.325383	2
							Facility	Venezuela	Americas	Calicivirus	5				6			144				145			0.0347222				0.0413793				0.0761015	2
							Facility	Venezuela	Americas	Shigella	19				19			144				145			0.131944				0.131034				0.262979	2
							Facility	Venezuela	Americas	Salmonella	2				4			144				145			0.0138889				0.0275862				0.0414751	2
							Facility	Venezuela	Americas	Campylobacter	2				3			144				145			0.0138889				0.0206897				0.0345785	2
67	Surveillance for enteric pathogens in a case-control study of acute diarrhea in Western Kenya	Brett E. Swierczewskia, Elizabeth A. Odundoa, Margaret C. Koecha, Janet N. Ndonyea, Ronald K. Kireraa, Cliff P. Odhiamboa, Erick K. Cheruiyota, Max T. Wub, James E. Leeb, Chunlin Zhangb and Edwin V. Oaks	https://watermark-silverchair-com.ezproxy.bu.edu/trs022.pdf?token=AQECAHi208BE49Ooan9kkhW_Ercy7Dm3ZL_9Cf3qfKAc485ysgAAAsEwggK9BgkqhkiG9w0BBwagggKuMIICqgIBADCCAqMGCSqGSIb3DQEHATAeBglghkgBZQMEAS4wEQQMdI56Htgm0TUFMGVnAgEQgIICdIdTuPMoGLnM9jaT1hSaECLb5Y-hzzhpyYAsJVMpn3tU43rO1C_nakir0TeiOiSEY8L3WU7ChfMZCQTbuvV3jiYoVcblkJ0dSeHPUUgYlHA1YAxQ2L5iI8xeZM598f7qag6vrMNj0rWSByiZJzXe9aEdLYYhEuwTJvVzd4L9MKQYUlM8I…	2012		Outpatient	Facility	Kenya	African	Rotavirus	38							411							0.0924574								0.0924574	1
						Outpatient	Facility	Kenya	African	Giardia	24							411							0.0583942								0.0583942	1
						Outpatient	Facility	Kenya	African	E. Coli	22							411							0.053528								0.053528	1
						Outpatient	Facility	Kenya	African	Shigella	9							411							0.0218978								0.0218978	1
						Outpatient	Facility	Kenya	African	Salmonella	3							411							0.00729927								0.00729927	1
						Outpatient	Facility	Kenya	African	Campylobacter	5							411							0.0121655								0.0121655	1
						Outpatient	Facility	Kenya	African	Entamoeba	8							411							0.0194647								0.0194647	1
						Outpatient	Facility	Kenya	African	Cryptosporidium	2							411							0.00486618								0.00486618	1
68	Surveillance Study of Acute Gastroenteritis Etiologies in Hospitalized Children in South Lebanon (SAGE study)	Ghassan Ghssein, Ali Salami, Lamis Salloum, Pia Chedid, Wissam H Joumaa, and Hadi Fakih	https://www.ncbi.nlm.nih.gov/pmc/articles/PMC6037795/	2018			Facility	Lebanon	Eastern Mediterranean	Rotavirus	17					2		89					16		0.191011					0.125			0.316011	2
							Facility	Lebanon	Eastern Mediterranean	Adenovirus	5					1		89					16		0.0561798					0.0625			0.11868	2
							Facility	Lebanon	Eastern Mediterranean	Entamoeba	18					7		89					16		0.202247					0.4375			0.639747	2
69	The burden of different pathogens in acute diarrhoeal episodes among a cohort of Egyptian children less than five years old	Mortada El-Shabrawi, Mohammed Salem, Maha Abou-Zekri, Suzan El-Naghi, Fetouh Hassanin, Tarek El-Adly, and Ayman El-Shamy	https://www.ncbi.nlm.nih.gov/pmc/articles/PMC4607694/	2015			Facility	Egypt	Eastern Mediterranean	Rotavirus	32	6						265	66						0.120755	0.0909091							0.211664	2
							Facility	Egypt	Eastern Mediterranean	E. Coli	16	8						265	66						0.0603774	0.121212							0.181589	2
							Facility	Egypt	Eastern Mediterranean	Shigella	3	0						265	66						0.0113208	0							0.0113208	1
							Facility	Egypt	Eastern Mediterranean	Salmonella	4	1						265	66						0.0150943	0.0151515							0.0302459	2
							Facility	Egypt	Eastern Mediterranean	Campylobacter	9	4						265	66						0.0339623	0.0606061							0.0945683	2
							Facility	Egypt	Eastern Mediterranean	Cryptosporidium	12	2						265	66						0.045283	0.030303							0.075586	2
70	The epidemiology of acute viral gastroenteritis in hospitalized children in Cordoba City, Argentina: an insight of disease burden	Miguel O. GIORDANO, Leonardo J. FERREYRA, María B. ISA, Laura C. MARTINEZ, Silvia I. YUDOWSKY & Silvia V. NATES	https://www.scielo.br/pdf/rimtsp/v43n4/a03v43n4.pdf	2001		Inpatient	Facility	Argentina	Americas	Rotavirus	31	14	2					76	48	9					0.407895	0.291667	0.222222						0.921784	3
						Inpatient	Facility	Argentina	Americas	Adenovirus	1	-	1					76	48	9					0.0131579		0.111111						0.124269	2
						Inpatient	Facility	Argentina	Americas	Astrovirus	3	2	1					76	48	9					0.0394737	0.0416667	0.111111						0.192251	3
71	The Etiology of Early Childhood Diarrhea: A Community Study from Guinea-Bissau	Kare Molbak, Niels Wested, Niels Hojlyng, Flemming Scheutz, Adam Gottschau, Peter Aaby, and Augusto Paulo Jose da Silva	https://watermark-silverchair-com.ezproxy.bu.edu/169-3-581.pdf?token=AQECAHi208BE49Ooan9kkhW_Ercy7Dm3ZL_9Cf3qfKAc485ysgAAAscwggLDBgkqhkiG9w0BBwagggK0MIICsAIBADCCAqkGCSqGSIb3DQEHATAeBglghkgBZQMEAS4wEQQMheu2XeFLQUn5_dv9AgEQgIICemFrRDmZ2UAMcvrpfamjfjoCYrZtDvoe5HaWC6h89wGotLPPtY3zwmH8QAPhZAqGZ49yZEPrICjn5CeRgJj09K-nqvaMq97gIWpiPWV6ywrBlkmlL7n5KEFpmzIMhqhTwgC3fabry2EO2qQomg9KDGB0kQRU06r39jX0yQupLc-XNK…	1994			Community	Guinea-Bissau	African	Rotavirus	17	14	3					383	442	394					0.0443864	0.0316742	0.00761421						0.0836748	3
							Community	Guinea-Bissau	African	E. Coli	16	16	10					344	408	356					0.0465116	0.0392157	0.0280899						0.113817	3
							Community	Guinea-Bissau	African	Campylobacter	3	14	19					363	420	377					0.00826446	0.0333333	0.0503979						0.0919957	3
							Community	Guinea-Bissau	African	Giardia lamblia	27	87	119					383	442	394					0.0704961	0.196833	0.30203						0.569359	3
							Community	Guinea-Bissau	African	Strongyloides stercoralis	4	13	38					383	442	394					0.0104439	0.0294118	0.0964467						0.136302	3
							Community	Guinea-Bissau	African	Hymenolepis nana	0	14	40					146	442	394					0	0.0316742	0.101523						0.133197	2
							Community	Guinea-Bissau	African	Cryptosporidium	34	26	9					383	442	394					0.0887728	0.0588235	0.0228426						0.170439	3
72	The prevalence of Norovirus, astrovirus and adenovirus infections among hospitalised children with acute gastroenteritis in Porto Velho, state of Rondônia, western Brazilian Amazon	Maria Sandra Costa Amaral, Grecy Kelli Estevam, Marilene Penatti, Roger Lafontaine, Ian Carlos Gomes Lima, Paula Katharine Pontes Spada, Yvone Benchimol Gabbay, and Najla Benevides Matos	https://www.ncbi.nlm.nih.gov/pmc/articles/PMC4489452/	2015			Facility	Brazil	Americas	Rotavirus	41	36						295	194						0.138983	0.185567							0.32455	2
							Facility	Brazil	Americas	Norovirus	27	16						295	194						0.0915254	0.0824742							0.174	2
							Facility	Brazil	Americas	Adenovirus	7	7						295	194						0.0237288	0.0360825							0.0598113	2
							Facility	Brazil	Americas	Astrovirus	2	3						295	194						0.00677966	0.0154639							0.0222436	2
73	Viral agents associated with acute gastroenteritis in children hospitalized with diarrhea in Lanzhou, China	YuJin, Wei-xia Cheng, Xue-mei Yang, Miao Jin, Qing Zhang, Zi-qian, Xu, Jie-mei Yu, Lin Zhu, Su-hua Yang, Na Liu, Shu-xian Cui, Zhao-yin Fang, Zhao-jun Duan	https://www-sciencedirect-com.ezproxy.bu.edu/science/article/pii/S138665320800471X?via%3Dihub	2009			Facility	China	Western Pacific	Rotavirus	192	89	3	3	7			363	142	14	9	16			0.528926	0.626761	0.214286	0.333333	0.4375				2.14081	5
							Facility	China	Western Pacific	Calicivirus	33	19	4	0	0			363	142	14	9	16			0.0909091	0.133803	0.285714	0	0				0.510426	3
							Facility	China	Western Pacific	Adenovirus	13	4	1	0	0			363	142	14	9	16			0.0358127	0.028169	0.0714286	0	0				0.13541	3
							Facility	China	Western Pacific	Astrovirus	16	6	0	2	0			363	142	14	9	16			0.0440771	0.0422535	0	0.222222	0				0.308553	3
74	Viral Agents of Diarrhea in Young Children in Two Primary Health Centers in Edo State, Nigeria	Paul Erhunmwunse Imade1 and Nosakhare Odeh Eghafona2	https://www.hindawi.com/journals/ijmicro/2015/685821/	2015				Nigeria	African	Rotavirus	51	11	1					145	61	17					0.351724	0.180328	0.0588235						0.590876	3
								Nigeria	African	Norovirus	5	3	0					145	61	17					0.0344828	0.0491803	0						0.0836631	2
								Nigeria	African	Adenovirus	37	5	1					145	61	17					0.255172	0.0819672	0.0588235						0.395963	3
75	MAL-ED
								Bangladesh	South-East Asia	Sapovirus	210
								India	South-East Asia	Sapovirus
								Nepal	South-East Asia	Sapovirus
								Pakistan	South-East Asia	Sapovirus
								South Africa	African	Sapovirus
								Tanzania	African	Sapovirus
								Brazil	Americas	Sapovirus
								Peru	Americas	Sapovirus
76	Burden and aetiology of diarrhoeal disease in infants and young children in developing countries	Kotloff KL, Nataro JP, Blackwelder WC, Nasrin D, Farag TH, Panchalingam S, et al.		2007-2011			Community	Bass, The Gambia	African	Rotavirus
							Community	Bamako, Mali	African	Rotavirus
							Community	Manhica, Mozambique	African	Rotavirus
							Community	Nyanza Province, Kenya	African	Rotavirus
							Community	Kolkata, India	South-East Asia	Rotavirus
							Community	Mirzapur, Bangladesh	South-East Asia	Rotavirus
							Community	Karachi, Pakistan	South-East Asia	Rotavirus

## Sheet: Test table
	World Region	Organism	Number of studies	Number of isolates
	Sub Saharan Africa	Rotavirus	0	0
	Sub Saharan Africa	Total in Age Group	0	0
	East Asia	Rotavirus	0	0
	East Asia	Total in Age Group	0	0

## Sheet: Cases-Age
	<1 year			1-2			2-3			3-4			4-5			5-9
Pathogens	Unweighted Mean	Weighted Mean %	# of Studies	Unweighted	Mean%	# of Studies	Unweighted	Mean%	# of Studies	Unweighted	Mean%	# of Studies	Unweighted	Mean%	# of Studies	Unweighted	Mean%	# of Studies
Rotavirus	0.332401	#DIV/0!	43	0.350308	#DIV/0!	33	0.298567	#DIV/0!	12	0.225669	#DIV/0!	8	0.243102	#DIV/0!	8	0.115132	#DIV/0!	2
Norovirus	0.186615	#DIV/0!	25	0.15902	#DIV/0!	21	0.151173	#DIV/0!	5	0.291667	#DIV/0!	2	0.138596	#DIV/0!	2	0.555556	#DIV/0!	2
Adenovirus	0.0879159	#DIV/0!	29	0.0750208	#DIV/0!	23	0.229765	#DIV/0!	8	0.333333	#DIV/0!	1	0.0666667	#DIV/0!	1	0.0625	#DIV/0!	1
Astrovirus	0.0551994	#DIV/0!	18	0.0543611	#DIV/0!	15	0.132593	#DIV/0!	4	0.188034	#DIV/0!	2	0.133333	#DIV/0!	1	1	#DIV/0!	1
Sapovirus	0.0394316	#DIV/0!	5	0.0589898	#DIV/0!	5	-	-	0	-	-	0	-	-	0	-	#DIV/0!	0
E. Coli	0.213811	#DIV/0!	39	0.264646	#DIV/0!	26	0.235758	#DIV/0!	10	0.266417	#DIV/0!	9	0.234462	#DIV/0!	8	0.28882	#DIV/0!	2
Shigella	0.0558071	#DIV/0!	39	0.0725348	#DIV/0!	24	0.0626633	#DIV/0!	7	0.091331	#DIV/0!	10	0.0757343	#DIV/0!	10	0.235842	#DIV/0!	3
Salmonella	0.0576695	#DIV/0!	32	0.0466581	#DIV/0!	20	0.0827331	#DIV/0!	4	0.0724315	#DIV/0!	5	0.0557694	#DIV/0!	5	0.0536565	#DIV/0!	3
Campylobacter	0.0790269	#DIV/0!	29	0.0641594	#DIV/0!	18	0.071529	#DIV/0!	7	0.0895397	#DIV/0!	5	0.113822	#DIV/0!	5	0	#DIV/0!	0
Vibrio cholerae	0.046707	#DIV/0!	10	0.0567342	#DIV/0!	5	0.16129	#DIV/0!	1	0.0664488	#DIV/0!	2	0.0882353	#DIV/0!	1	0	-%	0
Aeromonas	0.0309798	#DIV/0!	8	0.0475638	#DIV/0!	4	0.111286	#DIV/0!	3	0.270281	#DIV/0!	3	0.12549	#DIV/0!	2	0	-%	0
Entamoeba	0.0697161	#DIV/0!	14	0.0912424	#DIV/0!	10	0.338725	#DIV/0!	3	0.528944	#DIV/0!	5	0.352432	#DIV/0!	5	0.4375	#DIV/0!	1
Cryptosporidium	0.14298	#DIV/0!	18	0.0700363	#DIV/0!	14	0.040843	#DIV/0!	5	0.0207815	#DIV/0!	2	0.12027	#DIV/0!	2	0	0	0
Giardia	0.0849718	#DIV/0!	16	0.166157	#DIV/0!	11	0.211533	#DIV/0!	4	0.265021	#DIV/0!	3	0.260705	#DIV/0!	5	0	-%	0
Rotavirus Total
Norovirus Total
Adenovirus Total
Astrovirus Total
Sapovirus Total
E. Coli Total
Shigella Total
Salmonella Total
Campylobacter Total
Vibrio cholerae Total
Aeromonas Total
Entamoeba Total
Cryptosporidium Total
Giardia Total

## Sheet: Cases-Age Unweighted Means
Pathogen presence
		Age group months
Pathogens	Organism type	0-11	12-23	24-35	36-47	48-59
Rotavirus	Virus	0.332401	0.340004	0.298567	0.200595	0.216091
Norovirus	Virus	0.186615	0.15902	0.0944828	0.145833	0.0923977
Adenovirus	Virus	0.0849854	0.0690191	0.204236	0.0833333	0.0222222
Astrovirus	Virus	0.0551994	0.0453009	0.0757672	0.125356	0.0666667
Sapovirus	Virus	0.0394316	0.0589898	0	-	-
E. Coli	Bacteria	0.213811	0.264646	0.214325	0.199813	0.170518
Shigella	Bacteria	0.0506157	0.0669552	0.0548304	0.0830281	0.0631119
Salmonella	Bacteria	0.0498763	0.0466581	0.0551554	0.0517368	0.0464745
Campylobacter	Bacteria	0.0763926	0.0641594	0.071529	0.0895397	0.0948518
Vibrio cholerae	Bacteria	0.0333621	0.0354589	0.0806452	0.0664488	0.0441176
Aeromonas	Bacteria	0.0275376	0.0317092	0.111286	0.270281	0.0836601
Entamoeba	Parasite	0.0574132	0.0912424	0.338725	0.528944	0.352432
Cryptosporidium	Parasite	0.128682	0.0612818	0.040843	0.0138543	0.0801802
Giardia	Parasite	0.0799735	0.166157	0.211533	0.159013	0.260705
Number of studies
		Age group
Pathogens	Organism type	0-11	12-23	24-35	36-47	48-59
Rotavirus	Virus	43	33	12	8	8
Norovirus	Virus	25	21	5	2	2
Adenovirus	Virus	29	23	8	1	1
Astrovirus	Virus	18	15	4	2	1
Sapovirus	Virus	5	5	0	0	0
E. Coli	Bacteria	39	26	10	9	8
Shigella	Bacteria	39	24	7	10	10
Salmonella	Bacteria	32	20	4	5	5
Campylobacter	Bacteria	29	18	7	5	5
Vibrio cholerae	Bacteria	10	5	1	2	1
Aeromonas	Bacteria	8	4	3	3	2
Entamoeba	Parasite	14	10	3	5	5
Cryptosporidium	Parasite	18	14	5	2	2
Giardia	Parasite	16	11	4	3	5

## Sheet: Cases-Regions Unw Mean
Pathogens	African	Americas	European	South-East Asia	Eastern Mediterranean	Western Pacific
Rotavirus	0.343253	0.295872	0.288345	0.396993	0.195847	0.381472
Norovirus	0.209088	0.167977	0.0588235	0.153455	0.130165	0.236581
Adenovirus	0.108269	0.0575158	0.0351258	0.113363	0.0415196	0.0847665
Astrovirus	0.0990954	0.0342407	0.0130719	0.0519728	0.0330579	0.0200021
Sapovirus	0.0162413	0.108696	#DIV/0!	0.0530612	#DIV/0!	0.0095798
E. Coli	0.33208	0.126416	0.00406504	0.279144	0.14924	0.142896
Shigella	0.0457222	0.0973525	0.00813008	0.0393338	0.0235166	0.0522502
Salmonella	0.0440432	0.076786	0.00406504	0.0534562	0.0540194	0.0310625
Campylobacter	0.0226469	0.151445	0.0162602	0.0925018	0.0374529	0.0943599
Vibrio cholerae	0.00181159	0.0718568	#DIV/0!	0.0520268	#DIV/0!	0.00197433
Aeromonas	0.0153612	0.0294118	#DIV/0!	0.0503601	0.0241935	0.0237144
Entamoeba	0.032825	0.0943764	#DIV/0!	0.0284282	0.125317	#DIV/0!
Cryptosporidium	0.0773023	0.0982813	#DIV/0!	0.398874	0.0913697	0
Giardia	0.0502993	0.157868	#DIV/0!	0.0637181	0.0252099	0
Number of studies
Pathogens	African	Americas	European	South-East Asia	Eastern Mediterranean	Western Pacific
Rotavirus	14	9	2	8	4	6
Norovirus	10	4	1	5	1	4
Adenovirus	9	7	2	6	2	4
Astrovirus	6	4	1	3	1	3
Sapovirus	1	1	0	1	0	2
E. Coli	10	7	1	8	6	7
Shigella	13	7	1	11	4	7
Salmonella	12	5	1	10	5	4
Campylobacter	7	5	1	9	4	4
Vibrio cholerae	4	2	0	6	0	2
Aeromonas	3	1	0	2	1	2
Entamoeba	8	4	0	3	2	0
Cryptosporidium	8	4	0	3	4	1
Giardia	4	5	0	5	2	1

## Sheet: Cases-Regions
	African			Americas			European			South-East America			Eastern Mediterranean			East Asia
Pathogens	Weighted	Unweighted	#Studies	Weighted	Unweighted	#Studies	Weighted	Unweighted	#Studies	Weighted	Unweighted	#Studies	Weighted	Unweighted	#Studies	Weighted	Unweighted	#Studies
Rotavirus	#DIV/0!	0.293957	14	#DIV/0!	0.275067	9	#DIV/0!	0.319386	2	#DIV/0!	#DIV/0!	0	#DIV/0!	0.131119	6	#DIV/0!	#DIV/0!	0
Norovirus	#DIV/0!	0.212461	10	#DIV/0!	0.162947	4	#DIV/0!	0.0593263	1	#DIV/0!	#DIV/0!	0	-	-	1	#DIV/0!	#DIV/0!	0
Adenovirus	#DIV/0!	0.0967851	9	#DIV/0!	0.0545931	7	#DIV/0!	0.0343517	2	#DIV/0!	#DIV/0!	0	#DIV/0!	0.0324864	2	#DIV/0!	#DIV/0!	0
Astrovirus	#DIV/0!	0.165354	6	#DIV/0!	0.0392297	4	#DIV/0!	0.0193565	1	#DIV/0!	#DIV/0!	0	-	-	1	#DIV/0!	#DIV/0!	0
Sapovirus	#DIV/0!	0.0145584	1	-	-	1	#DIV/0!	#DIV/0!	0	-	-	0	-	-	0	#DIV/0!	#DIV/0!	0
E. Coli	#DIV/0!	0.334288	10	#DIV/0!	0.291541	7	#DIV/0!	0.00534378	1	#DIV/0!	#DIV/0!	0	#DIV/0!	0.211223	8	#DIV/0!	#DIV/0!	0
Shigella	#DIV/0!	0.0658381	13	#DIV/0!	0.104768	7	#DIV/0!	0.0483796	1	#DIV/0!	#DIV/0!	0	#DIV/0!	0.0455382	7	#DIV/0!	#DIV/0!	0
Salmonella	#DIV/0!	0.0637678	12	#DIV/0!	0.0823032	5	#DIV/0!	0.0673451	1	#DIV/0!	#DIV/0!	0	#DIV/0!	0.0344481	5	#DIV/0!	#DIV/0!	0
Campylobacter	#DIV/0!	0.0324738	7	#DIV/0!	0.120288	5	#DIV/0!	0.0718337	1	#DIV/0!	#DIV/0!	0	#DIV/0!	0.0332743	4	#DIV/0!	#DIV/0!	0
Vibrio cholerae	#DIV/0!	0.0220719	4	-	-	2	#DIV/0!	#DIV/0!	0	#DIV/0!	#DIV/0!	0	-	-	0	#DIV/0!	#DIV/0!	0
Aeromonas	#DIV/0!	0.106155	3	#DIV/0!	0.0294118	1	#DIV/0!	#DIV/0!	0	#DIV/0!	#DIV/0!	0	-	-	1	#DIV/0!	#DIV/0!	0
Entamoeba	#DIV/0!	0.093594	8	#DIV/0!	0.330374	5	#DIV/0!	#DIV/0!	0	#DIV/0!	#DIV/0!	0	#DIV/0!	0.407829	4		-	0
Cryptosporidium	#DIV/0!	0.0827298	8	#DIV/0!	0.0655186	4	#DIV/0!	#DIV/0!	0	#DIV/0!	#DIV/0!	0	-	-	4	#DIV/0!	0	0
Giardia	#DIV/0!	0.0889645	4	#DIV/0!	0.292408	5	#DIV/0!	#DIV/0!	0	#DIV/0!	#DIV/0!	0	#DIV/0!	0.130647	4	#DIV/0!	#DIV/0!	0
Rotavirus Total
Norovirus Total
Adenovirus Total
Astrovirus Total
Sapovirus Total
E. Coli Total
Shigella Total
Salmonella Total
Campylobacter Total
Vibrio cholerae Total
Aeromonas Total
Entamoeba Total
Cryptosporidium Total
Giardia Total

## Sheet: Cases-Other
	Inpatient			Outpatient			Rural			Urban			Community			Facility
Pathogens	Mean%	Unweighted	# Studies	Mean%	Unweighted	# Studies	Mean%	Unweighted	# Studies	Mean%	Unweighted	# Studies	Mean%	Unweighted	# Studies	Mean%	Unweighted	# Studies
Rotavirus	#DIV/0!	0.153465	1	#DIV/0!	0.168501	4	#DIV/0!	0.310553	7	#DIV/0!	0.468501	10	#DIV/0!	0.0398854	4	#DIV/0!	0.264379	18
Norovirus	-	-	0	#DIV/0!	0.0852555	2	#DIV/0!	0.0825707	4	#DIV/0!	0.185795	4	#DIV/0!	0.285564	1	#DIV/0!	0.140301	8
Adenovirus	-	-	0	#DIV/0!	0.0412277	3	#DIV/0!	0.101821	5	#DIV/0!	0.216126	6	#DIV/0!	0.0154927	1	#DIV/0!	0.0481515	11
Astrovirus	-	-	0	#DIV/0!	0.0261922	1	#DIV/0!	0.0209962	1	#DIV/0!	0.0797091	4	-	-	0	#DIV/0!	0.052475	7
Sapovirus	-	-	0	-	-	0	#DIV/0!	0.0145584	1	#DIV/0!	0.0353412	1	#DIV/0!	0.151435	1	#DIV/0!	0.0292341	1
E. Coli	#DIV/0!	0.401614	1	#DIV/0!	0.156266	6	#DIV/0!	0.280044	6	#DIV/0!	0.191894	7	#DIV/0!	0.200831	4	#DIV/0!	0.221631	14
Shigella	#DIV/0!	0.0446947	2	#DIV/0!	0.0851214	6	#DIV/0!	0.0805775	8	#DIV/0!	0.0740415	11	#DIV/0!	0.0550961	3	#DIV/0!	0.0827605	15
Salmonella	#DIV/0!	0.00853354	2	#DIV/0!	0.0494556	6	#DIV/0!	0.0292798	8	#DIV/0!	0.0569373	7	#DIV/0!	0.0135492	2	#DIV/0!	0.0531151	15
Campylobacter	-	-	0	#DIV/0!	0.0331384	4	#DIV/0!	0.126813	7	#DIV/0!	0.106772	7	#DIV/0!	0.0395774	3	#DIV/0!	0.0556565	10
Vibrio cholerae	#DIV/0!	0.133663	1	#DIV/0!	0.00325733	1	#DIV/0!	0.00982142	3	#DIV/0!	0.0514623	4	#DIV/0!	0.0283019	1	#DIV/0!	0.0880856	6
Aeromonas	-	-	0	#DIV/0!	0.124625	1	#DIV/0!	0.00794639	1	#DIV/0!	0.100193	3	-	-	0	#DIV/0!	0.113523	2
Entamoeba	-	-	0	#DIV/0!	0.236986	4	#DIV/0!	0.0526586	2	#DIV/0!	0.0901266	4	#DIV/0!	0.306673	2	#DIV/0!	0.11038	7
Cryptosporidium	-	-	0	#DIV/0!	0.0523379	4	#DIV/0!	0.132963	2	#DIV/0!	0.0844644	5	#DIV/0!	0.0422266	2	#DIV/0!	0.121292	8
Giardia	-	-	0	#DIV/0!	0.0907181	5	#DIV/0!	0.166841	3	#DIV/0!	0.0604924	5	#DIV/0!	0.120931	3	#DIV/0!	0.0611468	5
Rotavirus Total
Norovirus Total
Adenovirus Total
Astrovirus Total
Sapovirus Total
E. Coli Total
Shigella Total
Salmonella Total
Campylobacter Total
Vibrio cholerae Total
Aeromonas Total
Entamoeba Total
Cryptosporidium Total
Giardia Total

## Sheet: Controls-Age
	<1 year		2020-01-02		2020-02-03		2020-03-04		2020-04-05		2020-05-09
Pathogens	Mean% (#Studies)	Median (IQR)	Mean% (#Studies)	Median (IQR)	Mean% (#Studies)	Median (IQR)	Mean% (#Studies)	Median (IQR)	Mean% (#Studies)	Median (IQR)	Mean% (#Studies)	Median (IQR)
Rotavirus
Norovirus
Adenovirus
Astrovirus
Sapovirus
E.coli
Shigella
Salmonella
Campylobacter
Vibrio cholerae
Aeromonas
Entamoeba
Cryptosporidium
Giardia
Age Group Total
Total Studies

[truncated: 2 more sheets: Controls data, vlookup]
